# Supplementary material for: Genome-Wide Identification and Expression Profiling of the BZR Transcription Factor Gene Family in Nicotiana benthamiana
Source: Int J Mol Sci. 2021 Sep 26;22(19):10379. doi: 10.3390/ijms221910379 (PMC8508657; doi:10.3390/ijms221910379)
Supplement: Supplementary file 1 [file ijms-22-10379-s001.zip]

Archive with 5 entries (5 files):
- Supplementary  Table S2 The MEME motif sequence and length of NbBZRs.xlsx
- Supplementary  Table S4 Primers used in this study.xlsx
- Supplementary Figure S1.jpg
- Supplementary Table S1 List of NbBZR protein sequences.xlsx
- Supplementary Table S3 Cis-acting elements in NbBZRs.xlsx
