# Supplementary material for: Genome-Wide Identification and Expression Profiling of the BZR Transcription Factor Gene Family in Nicotiana benthamiana
Source: Int J Mol Sci. 2021 Sep 26;22(19):10379. doi: 10.3390/ijms221910379 (PMC8508657; doi:10.3390/ijms221910379)
Supplement: Supplementary file 1 [file ijms-22-10379-s001.zip › Supplementary Table S2 The MEME motif sequence and length of NbBZRs.xlsx]

## Sheet: Sheet1
Supplementary Table S2 The MEME motif sequence and length of NbBZRs
Motif	Width	Sequence
Motif-1	50	RRAIAAKIFAGLRAQGNYKLPKHCDNNEVLKALCAEAGWIVEPDGTTYRK
Motif-2	21	TSGTRLPSWKERENNKRRERR
Motif-3	20	GVVKPWEGERIHEVCVDDLE
Motif-4	41	MENGGGSANISPCSSYQPSPPSSYNPSPAPSYQPSPTSSSF
Motif-5	29	PSSLPPLRISNSAPVTPPLSSPTRRTPRT
Motif-6	50	DGLPLSNGGSRMWTPGQSGTCSPAIGAGLDNTADIPMADVISDEFAFGSN
Motif-7	15	HYPFFAASAPASPTR
Motif-8	31	QRFKPATIPECDESDVASIDSGRWISFQKYA
Motif-9	21	PSPSNADGNSLIPWLKFLHSG
Motif-10	15	GPTSPTFNLVKPNPF
