# Supplementary material for: Genome-Wide Identification and Expression Profiling of the BZR Transcription Factor Gene Family in Nicotiana benthamiana
Source: Int J Mol Sci. 2021 Sep 26;22(19):10379. doi: 10.3390/ijms221910379 (PMC8508657; doi:10.3390/ijms221910379)
Supplement: Supplementary file 1 [file ijms-22-10379-s001.zip › Supplementary Table S4 Primers used in this study.xlsx]

## Sheet: Sheet1
Primer name	Sequence(5' to 3')
NbUBC qRT-FP	TTTCGGTCCTGATGATACTCCC
NbUBC qRT-RP	CACAGAGCAAAGACTGGATTGA
Q-NbBZR1-F	GGTAACTATAAGCTCCCTAAG
Q-NbBZR1-R	AGTTGGTAAGACGAACAAG
Q-NbBZR2-F	GAAGTTCTTAAAGCTCTTTGT
Q-NbBZR2-R	GATAAGATGGAATTGGGCTA
Q-NbBZR3-F	CACTGTGATAATAACGAGGT
Q-NbBZR3-R	GGTAAGAAGGTACAGGACTA
Q-NbBZR4-F	CAAAGCCCTCTGCAACGAAG
Q-NbBZR4-R	GAAAGGGCTCGGCTGGTAAG
Q-NbBZR5-F	TTAAGAGCACAAGGGAATTAT
Q-NbBZR5-R	GGAATGACATGTTAGCATCA
Q-NbBZR6-F	GCCTCTGAAGCTGGTTGGA
Q-NbBZR6-R	GGGTGGCTAGAAACGGAGA
Q-NbBZR7-F	CAGTGCTCTGCTGTCTCCTT
Q-NbBZR7-R	AAGGGTGGTAGAGCCCACTAA
Q-NbBZR8-F	GTAATGAAGCTGGTTGGATT
Q-NbBZR8-R	ATGATCCAGACGAGAGATT
Q-NbBZR10-F	ATTATAAGCTCCCTAAGCAC
Q-NbBZR10-R	GGCAATATAATGGGATGAGA
Q-NbBZR11-F	AATATTTACTGGGCTACGAG
Q-NbBZR11-R	AGGTACATGACTAGGGTAAG
Q-NbBZR14-F	TCAAAGCCCTCTGCAACCAA
Q-NbBZR14-R	TGCAGGGAAGATGAAGCAGG
