# Supplementary material for: Genome-Wide Identification and Expression Profiling of the BZR Transcription Factor Gene Family in Nicotiana benthamiana
Source: Int J Mol Sci. 2021 Sep 26;22(19):10379. doi: 10.3390/ijms221910379 (PMC8508657; doi:10.3390/ijms221910379)
Supplement: Supplementary file 1 [file ijms-22-10379-s001.zip › Supplementary Table S1 List of NbBZR protein sequences.xlsx]

## Sheet: Sheet1
>NbBZR1
MTSGTRLPTWKERENNKRRERRRRAIAAKIFTGLRMYGNYKLPKHCDNNEVLKALCKEAGWI
VEDDGTTYRKGCKPVHHMDIIGGSASVSPCSSYQLSPGASYNPSPASSSIPSPVSSHYIANVQ
NNSDPNSLIPWLKNLSSGSSPSSSNFPHHLCIPGDSISAPVTPPSSSPTARTPRMNDNWENPT
ANSTWIQHHYPFLPFSTPPSPGGRQTPPDSGWLSGVQTPQDGPSSPTFSLVSSNPFGFKEPLS
NGGSRMWTPGQSGTCSPAVGAGMDQTADIPMSDVISAEFAFGSNVKGVVKPWEGERIHEE
CVSDDLELTLGNSSTR
>NbBZR2
MMWEAGGGLTASSSAAGSGGGSGGAGGCLPGSGSNCGRRKPSWRERENNRRRERRRRAMA
AKIYTGLRAQGNYNLPKNCDNNEVLKALCAEAGWIVEPDGTTYPKGCKPTSMEIGGTSAN
IMPSSSWNPSPPSSYFASPIPSYQPSPTSSSFPSPSSADANMSSYPFAFLHNVIPSSLPP
LRISNSAPVTPPLSSPTRHPKQTFNLETLGKESMSALNIPFFAASAPASPTRGRRFTPPT
IPECDESDTSTIDSGQWINFQKYATNVPASPSFNLVKPVAQPLCSNDIITEKGKSIEFDF
ENVSVKAWEGERIHDVGFDDLELTLGSARI
>NbBZR3
MTAAGDRMTSGGSSGRLPTWKERENNKRRERRRRAIAAKIFAGLRAQGNFKLPKHCDNNE
VLKALCLEAGWVVEDDGTTYRKGNRPPPMENGGASMNISACSSIQPSPMSSSYPSPVPSY
HASPSSSSFPSPSRCDGNPPSHILPFLHNLASIPSSLPTLRISNSAPVTPPLSSPTRGSK
PKPVWESLSSVPLHSFHHPLFAASAPSSPTRRQYSKPATIPECDESDVASVESARWVSFQ
TVAPSAAPTSPTFNLVKPPQQNILLDALSGHGAFGWAEAAHKGHGSEFNFESCKVMAWEG
ERIHEVAVDDLELTLGSGKPRA
>NbBZR4
MTSGTRMPTWKERENNKRRERRRRAIAAKIFGGLRMYGNYQLPKHCDNNEVLKALCNEAG
WTVEPDGTTYRKGCKPMERLDIIGGSTSISPCSSYQPSPFTSNNPSPASSSLHSPASSSY
AANLNMDGKSLIPWLKNLSSGSSSASFSKLPHFHIHTGSISAPVTPPFSSPTARTPRLKT
DAGWAGFRHPFLPSSTPASPVRQTFTGSEWLAGISGPPSPTYSLVSSHPFGFKMDGLALS
HGGSRMCTPGQSGTCSPAITAGLDNTADIPMAEVISDEFAFGSNAGGMVKPWEGERIHED
CGPDDLELTLGSSKTRFQRRNAMLSRASR
>NbBZR5
MMWEGGGSPATSSAAAAGGAGGAMGSSSSGRRKPSWRERENNRRRERRRRAIAAKIYAGL
RAQGNYNLPKHCDNNEVLKALCAEAGWIVEPDGTTYRKGCSRPTPMEIGGTSANITPSSS
RHPSPPSSYFASPIPSYQPSPTSSSFPSPSRGDANMSFHPFAFLHSSIPSSLPPLRISNS
APVTPPLSSPTRLPKQTFNLETLARESMSALNIPFFAASAPTSPTRGQRFTPATIPECDE
SDSSTIDSGQWMSFQKYATNGVPTSPTFNLIKPAAQRIPSNDMIIDKGKSVEFGFENVSV
KAAWEGEKIHEVGLDDLELTLGSGGGRM
>NbBZR6
MKESAAGQERSNNSNGGYGSTNNNGRRSAVEKEKTKMRERQRRAITTKIFNGLRKHGGYR
LSPRSDINQVLRHLASEAGWIVDPDGTTYRSSSSSTNNNSCPHCGVGGKSSAATPTSSSV
GPTSGGGGECSTTASPFLATPNGGDTKTTYSRTPTTHLFDSGFSLSGGVSTSALLSSSSS
ETLLSIYMSGAGGGAAGGGISGLYHPSSAASATVHHEEQPSYLLQEVRASNQNTPVVSPL
>NbBZR7
MRERKRRAITTKIFNGLRKHGGYRLSPRSDINQVLRHLASEAGWTVDPDGTTYRSSSSTN
NNSCPHCGVGGKFNAATPISSTVGPTSGGGGECSTTTSPLRATANGGDTKTTYSRTPITN
LFDSGFSLSGGVSTSALLSPSSSDTLLSIYMSGAGGGGISGLYHPSSAASATVDHQEQPS
YLLQEVRASNQNTPVGSPL
>NbBZR8
MTSGTRLPSWKERENNKRRERRRRAIAAKIFAGLRMYGNFKLPKHCDNNEVLKALCNEAG
WIVEEDGTTYKKGCKPVERMDNICYSASVSPCSSYQPSPGASYNPSPASSYFPSPVSSRY
VANSQNNSDPNSLIPWLKNLSSGSSPSSSKFPHHLYIPGSSRSAPVTPPLSSPTARTPRM
RDDPIADPTSWVQQHYAFLPSSTPASPGRQTPPDSGWLSGVQTQQDEPSSPTFSLVSPNP
FGFREPLSNGGSRLWTPGQSGACSPAIGAGIDQASDVPMADDISAEFAFGSNMKGLVKPW
EGERIHEECVTDDLELTLGNSSTRDEQK
>NbBZR9
MVTERTSVLGGCIKTSRGPWLVHKTTKDGSVVTRFRYPSDRERQKNKQREQKRRAVAHKI
FAGLRARGNYELPKHADTNDLLKALCAKAGWHVEKDGTIYRKEKISTLLNIFAILKSGKD
MPRLVDVDSAQVSMEYQINDSDHYDHCKCEDQIKDGDYCKCAVDMNVTETETARPEGSIT
PSAEVFNDVSTTFEIPAETNPPSGQRSGKSCDTRVGFSKKQRSWVAKRARKTLYAACQ
>NbBZR10
MTSGTRLPTWKERENNKRRERRRRAIAAKIFAGLRMYGNYKLPKHCDNNEVLKALCKEAG
WIVEDDGTTYRKGCKPVHHMDIGGSASVSPCSSYQLSPGASYNPSPASSSIPSPVSSHYI
AKVQNNSDPNSLIPWLKNLSSGSSPSSSNFPHHLCIPGDSISAPVTPPSSSPTARTPRMN
DNWENPTANSTWIQRHYPFLPFSTPPSPGRQTPPDSGWLSGVQTPQDGPSSPTFSLVSSN
PFGFKEPLSNGGSRMWTPGQSGTCSPAVGAGMDQTADIPMSDVISAEFAFGSNVKGVVKP
WEGERIHEECVSDDLELTLGNSSTR
>NbBZR11
MTAAGDRMTSGGSSGRLPTWKERENNKRRERRRRAIAAKIFTGLRAQGNFKLPKHCDNNE
VLKALCLEAGWVVEDDGTTYRKGNRPPPMENGGASMNNSTCSSIQPSPMSSSYPSHVPSY
HASPTSSSFPSPSRCDGNPPSYILPFLHNLAYIPSSLPPLRVSNSAPVTPPLSSPTRNSN
PKPVWESLSSVPLHSFHHPLFAASAPSSPTRRQYSKPATIPECDESDVASVVSARWGSFQ
TGAPSAAPTSPTFNLVKPIPQQNILLDALSGRGAFGWAEAAQKGHGSEFNFESCKVMAWE
GERIHEVAVDDLELTLGSGKPRA
>NbBZR12
MMWEAGGGSTASSSAAGSGGGIGGAGGCLPESGLRAQGNYNLPKNCDNNEVLKALCAEAG
WIVEPDGTTYPKLFLKLLSSKGVQANPNGERRHFSKHHAKFVMESKSTSSYFASPIPSYQ
PSPTSSSFPSPSFADANMSSYPFAFLRNVIPSSLPPLRISNSAPVTPPLSSPTRHPKQTF
NLEALAKESMFALNIPFFAASAPASPTQGWRFTPPTIPECDESDTSTIDSG
>NbBZR13
MVEERRNVLRGCIKTSRGPWLVHKTTKDGSVVTRFRYPSDRERQKNKQREQKRRAIAHKI
FAGLRAHGNYKLPKHADTNDLLKALCDEAGWRVEEDGTIYRKEKNPVKDMPKLVDVDSAQ
VTMEDQIKDSNYCKCEDQIKDGDYCKCDVDMNVAEIETSQPGGSLTPFADAFNINLNLSL
SS
>NbBZR14
MTSGTRMPTWKERENNKRRERRRRAIAAKIFGGLRMYGNYQLPKHCDNNEVLKALCNQAG
WTVEPDGTTYRKGCKPMERLDFIGGSTSISPCSSYQPSPFTSNNPSPASSSLHSPASSSY
ATNQNMDGKSLIPWLRNLSSGSSSASSSKLPHFHIHTGSISAPVTPPFSSPTARTPRLKT
DAGWAGFRYPFLPSSTPASPVRQTFTGSEWLTGISGPPSPTYSLVSSNPFGFKMDGLALS
HGGSRKCTPGQSGTCSPAITAGLDNTADIPMAEVISDEFAFGSNAGGMVKPWEGERIHED
CGPDDLELTLGSSKTR
