# Supplementary material for: Genome-Wide Identification and Expression Profiling of the BZR Transcription Factor Gene Family in Nicotiana benthamiana
Source: Int J Mol Sci. 2021 Sep 26;22(19):10379. doi: 10.3390/ijms221910379 (PMC8508657; doi:10.3390/ijms221910379)
Supplement: Supplementary file 1 [file ijms-22-10379-s001.zip › Supplementary Table S3 Cis-acting elements in NbBZRs.xlsx]

## Sheet: Sheet1
Supplementary Table S3 Cis-acting elements in NbBZRs
Gene	Start	Length	Name	Classification	Sequence	Strand	Function
NbBZR1	946	6	MYB-like sequence	site-binding related elements	TAACCA	+
NbBZR1	1238	6	MYB-like sequence	site-binding related elements	TAACCA	+
NbBZR1	366	6	Myb	promoter-related elements	TAACTG	+
NbBZR1	841	6	MYB	promoter-related elements	CAACCA	-
NbBZR1	946	6	MYB	promoter-related elements	TAACCA	+
NbBZR1	1238	6	MYB	promoter-related elements	TAACCA	+
NbBZR1	22	4	TATA-box	promoter-related elements	TATA	+	core promoter element around -30 of transcription start
NbBZR1	330	10	TATA-box	promoter-related elements	ccTATAAAaa	-	core promoter element around -30 of transcription start
NbBZR1	331	7	TATA-box	promoter-related elements	TATAAAA	-	core promoter element around -30 of transcription start
NbBZR1	332	6	TATA-box	promoter-related elements	TATAAA	-	core promoter element around -30 of transcription start
NbBZR1	333	5	TATA-box	promoter-related elements	TATAA	-	core promoter element around -30 of transcription start
NbBZR1	334	4	TATA-box	promoter-related elements	TATA	+	core promoter element around -30 of transcription start
NbBZR1	361	7	TATA-box	promoter-related elements	TATAAAT	-	core promoter element around -30 of transcription start
NbBZR1	362	6	TATA-box	promoter-related elements	TATAAA	-	core promoter element around -30 of transcription start
NbBZR1	363	5	TATA-box	promoter-related elements	TATAA	-	core promoter element around -30 of transcription start
NbBZR1	364	4	TATA-box	promoter-related elements	TATA	+	core promoter element around -30 of transcription start
NbBZR1	421	8	TATA-box	promoter-related elements	TACATAAA	-	core promoter element around -30 of transcription start
NbBZR1	519	6	TATA-box	promoter-related elements	ATTATA	+	core promoter element around -30 of transcription start
NbBZR1	520	5	TATA-box	promoter-related elements	TATAA	-	core promoter element around -30 of transcription start
NbBZR1	521	4	TATA-box	promoter-related elements	TATA	+	core promoter element around -30 of transcription start
NbBZR1	553	4	TATA-box	promoter-related elements	TATA	+	core promoter element around -30 of transcription start
NbBZR1	558	5	TATA-box	promoter-related elements	TATAA	-	core promoter element around -30 of transcription start
NbBZR1	559	4	TATA-box	promoter-related elements	TATA	+	core promoter element around -30 of transcription start
NbBZR1	580	4	TATA-box	promoter-related elements	TATA	+	core promoter element around -30 of transcription start
NbBZR1	627	4	TATA-box	promoter-related elements	TATA	+	core promoter element around -30 of transcription start
NbBZR1	640	4	TATA-box	promoter-related elements	TATA	+	core promoter element around -30 of transcription start
NbBZR1	645	4	TATA-box	promoter-related elements	TATA	+	core promoter element around -30 of transcription start
NbBZR1	683	4	TATA-box	promoter-related elements	TATA	+	core promoter element around -30 of transcription start
NbBZR1	686	6	TATA-box	promoter-related elements	ATTATA	+	core promoter element around -30 of transcription start
NbBZR1	687	5	TATA-box	promoter-related elements	TATAA	-	core promoter element around -30 of transcription start
NbBZR1	688	4	TATA-box	promoter-related elements	TATA	+	core promoter element around -30 of transcription start
NbBZR1	706	6	TATA-box	promoter-related elements	ATTATA	+	core promoter element around -30 of transcription start
NbBZR1	707	5	TATA-box	promoter-related elements	TATAA	-	core promoter element around -30 of transcription start
NbBZR1	708	4	TATA-box	promoter-related elements	TATA	+	core promoter element around -30 of transcription start
NbBZR1	764	4	TATA-box	promoter-related elements	TATA	+	core promoter element around -30 of transcription start
NbBZR1	767	6	TATA-box	promoter-related elements	ATTATA	+	core promoter element around -30 of transcription start
NbBZR1	768	5	TATA-box	promoter-related elements	TATAA	-	core promoter element around -30 of transcription start
NbBZR1	769	4	TATA-box	promoter-related elements	TATA	+	core promoter element around -30 of transcription start
NbBZR1	831	6	TATA-box	promoter-related elements	TATACA	-	core promoter element around -30 of transcription start
NbBZR1	833	4	TATA-box	promoter-related elements	TATA	+	core promoter element around -30 of transcription start
NbBZR1	863	6	TATA-box	promoter-related elements	ATTATA	+	core promoter element around -30 of transcription start
NbBZR1	864	5	TATA-box	promoter-related elements	TATAA	-	core promoter element around -30 of transcription start
NbBZR1	865	4	TATA-box	promoter-related elements	TATA	+	core promoter element around -30 of transcription start
NbBZR1	885	9	TATA-box	promoter-related elements	ccTATAAAaa	-	core promoter element around -30 of transcription start
NbBZR1	886	7	TATA-box	promoter-related elements	TATAAAA	-	core promoter element around -30 of transcription start
NbBZR1	887	6	TATA-box	promoter-related elements	TATAAA	-	core promoter element around -30 of transcription start
NbBZR1	888	5	TATA-box	promoter-related elements	TATAA	-	core promoter element around -30 of transcription start
NbBZR1	889	4	TATA-box	promoter-related elements	TATA	+	core promoter element around -30 of transcription start
NbBZR1	907	4	TATA-box	promoter-related elements	TATA	+	core promoter element around -30 of transcription start
NbBZR1	942	6	TATA-box	promoter-related elements	TATATA	+	core promoter element around -30 of transcription start
NbBZR1	943	6	TATA-box	promoter-related elements	ATATAA	+	core promoter element around -30 of transcription start
NbBZR1	944	4	TATA-box	promoter-related elements	TATA	+	core promoter element around -30 of transcription start
NbBZR1	953	6	TATA-box	promoter-related elements	ATATAT	+	core promoter element around -30 of transcription start
NbBZR1	954	6	TATA-box	promoter-related elements	TATATA	+	core promoter element around -30 of transcription start
NbBZR1	956	4	TATA-box	promoter-related elements	TATA	+	core promoter element around -30 of transcription start
NbBZR1	1016	5	TATA-box	promoter-related elements	TATAA	-	core promoter element around -30 of transcription start
NbBZR1	1017	4	TATA-box	promoter-related elements	TATA	-	core promoter element around -30 of transcription start
NbBZR1	1096	7	TATA-box	promoter-related elements	TACAAAA	-	core promoter element around -30 of transcription start
NbBZR1	1166	7	TATA-box	promoter-related elements	TACAAAA	-	core promoter element around -30 of transcription start
NbBZR1	1228	8	TATA-box	promoter-related elements	TATAAATA	-	core promoter element around -30 of transcription start
NbBZR1	1229	7	TATA-box	promoter-related elements	TATAAAT	-	core promoter element around -30 of transcription start
NbBZR1	1230	6	TATA-box	promoter-related elements	TATAAA	-	core promoter element around -30 of transcription start
NbBZR1	1231	5	TATA-box	promoter-related elements	TATAA	-	core promoter element around -30 of transcription start
NbBZR1	1232	4	TATA-box	promoter-related elements	TATA	-	core promoter element around -30 of transcription start
NbBZR1	1255	7	TATA-box	promoter-related elements	TATAAAA	-	core promoter element around -30 of transcription start
NbBZR1	1256	6	TATA-box	promoter-related elements	TATAAA	-	core promoter element around -30 of transcription start
NbBZR1	1257	5	TATA-box	promoter-related elements	TATAA	-	core promoter element around -30 of transcription start
NbBZR1	1258	4	TATA-box	promoter-related elements	TATA	-	core promoter element around -30 of transcription start
NbBZR1	1293	6	TATA-box	promoter-related elements	ATTATA	+	core promoter element around -30 of transcription start
NbBZR1	1294	5	TATA-box	promoter-related elements	TATAA	-	core promoter element around -30 of transcription start
NbBZR1	1295	4	TATA-box	promoter-related elements	TATA	-	core promoter element around -30 of transcription start
NbBZR1	1311	4	TATA-box	promoter-related elements	TATA	-	core promoter element around -30 of transcription start
NbBZR1	1319	7	TATA-box	promoter-related elements	TATATAA	-	core promoter element around -30 of transcription start
NbBZR1	1320	6	TATA-box	promoter-related elements	TATATA	-	core promoter element around -30 of transcription start
NbBZR1	1321	6	TATA-box	promoter-related elements	ATATAA	+	core promoter element around -30 of transcription start
NbBZR1	1322	4	TATA-box	promoter-related elements	TATA	-	core promoter element around -30 of transcription start
NbBZR1	1388	6	TATA-box	promoter-related elements	ATTATA	+	core promoter element around -30 of transcription start
NbBZR1	1389	7	TATA-box	promoter-related elements	TATATAA	-	core promoter element around -30 of transcription start
NbBZR1	1390	6	TATA-box	promoter-related elements	TATATA	-	core promoter element around -30 of transcription start
NbBZR1	1392	4	TATA-box	promoter-related elements	TATA	-	core promoter element around -30 of transcription start
NbBZR1	1397	6	TATA-box	promoter-related elements	ATTATA	+	core promoter element around -30 of transcription start
NbBZR1	1398	5	TATA-box	promoter-related elements	TATAA	-	core promoter element around -30 of transcription start
NbBZR1	1399	4	TATA-box	promoter-related elements	TATA	-	core promoter element around -30 of transcription start
NbBZR1	1440	7	TATA-box	promoter-related elements	TATAAAA	-	core promoter element around -30 of transcription start
NbBZR1	1441	6	TATA-box	promoter-related elements	TATAAA	-	core promoter element around -30 of transcription start
NbBZR1	1442	5	TATA-box	promoter-related elements	TATAA	-	core promoter element around -30 of transcription start
NbBZR1	1443	4	TATA-box	promoter-related elements	TATA	-	core promoter element around -30 of transcription start
NbBZR1	1967	6	TATA-box	promoter-related elements	TATAAA	-	core promoter element around -30 of transcription start
NbBZR1	1968	5	TATA-box	promoter-related elements	TATAA	-	core promoter element around -30 of transcription start
NbBZR1	1969	4	TATA-box	promoter-related elements	TATA	-	core promoter element around -30 of transcription start
NbBZR1	14	4	CAAT-box	promoter-related elements	CAAT	-
NbBZR1	173	5	CAAT-box	promoter-related elements	CAAAT	+	common cis-acting element in promoter and enhancer regions
NbBZR1	191	4	CAAT-box	promoter-related elements	CAAT	-
NbBZR1	195	4	CAAT-box	promoter-related elements	CAAT	-
NbBZR1	285	4	CAAT-box	promoter-related elements	CAAT	-
NbBZR1	504	4	CAAT-box	promoter-related elements	CAAT	-
NbBZR1	703	5	CAAT-box	promoter-related elements	CAAAT	+	common cis-acting element in promoter and enhancer regions
NbBZR1	744	5	CAAT-box	promoter-related elements	CAAAT	+	common cis-acting element in promoter and enhancer regions
NbBZR1	814	4	CAAT-box	promoter-related elements	CAAT	-
NbBZR1	950	5	CAAT-box	promoter-related elements	CAAAT	+	common cis-acting element in promoter and enhancer regions
NbBZR1	978	5	CAAT-box	promoter-related elements	CAAAT	-	common cis-acting element in promoter and enhancer regions
NbBZR1	1024	5	CAAT-box	promoter-related elements	CAAAT	+	common cis-acting element in promoter and enhancer regions
NbBZR1	1027	4	CAAT-box	promoter-related elements	CAAT	-
NbBZR1	1113	4	CAAT-box	promoter-related elements	CAAT	+
NbBZR1	1115	5	CAAT-box	promoter-related elements	CAAAT	-	common cis-acting element in promoter and enhancer regions
NbBZR1	1130	4	CAAT-box	promoter-related elements	CAAT	-
NbBZR1	1224	4	CAAT-box	promoter-related elements	CAAT	-
NbBZR1	1242	5	CAAT-box	promoter-related elements	CAAAT	+	common cis-acting element in promoter and enhancer regions
NbBZR1	1368	4	CAAT-box	promoter-related elements	CAAT	+
NbBZR1	1384	4	CAAT-box	promoter-related elements	CAAT	-
NbBZR1	1459	5	CAAT-box	promoter-related elements	CAAAT	-	common cis-acting element in promoter and enhancer regions
NbBZR1	1507	5	CAAT-box	promoter-related elements	CAAAT	+	common cis-acting element in promoter and enhancer regions
NbBZR1	1521	4	CAAT-box	promoter-related elements	CAAT	+
NbBZR1	1526	4	CAAT-box	promoter-related elements	CAAT	-
NbBZR1	1564	5	CAAT-box	promoter-related elements	CCAAT	+	common cis-acting element in promoter and enhancer regions
NbBZR1	1565	4	CAAT-box	promoter-related elements	CAAT	+
NbBZR1	1604	5	CAAT-box	promoter-related elements	CAAAT	+	common cis-acting element in promoter and enhancer regions
NbBZR1	1784	4	CAAT-box	promoter-related elements	CAAT	+
NbBZR1	1796	4	CAAT-box	promoter-related elements	CAAT	-
NbBZR1	1806	4	CAAT-box	promoter-related elements	CAAT	+
NbBZR1	1836	4	CAAT-box	promoter-related elements	CAAT	+
NbBZR1	1873	4	CAAT-box	promoter-related elements	CAAT	+
NbBZR1	1254	8	TATA	promoter-related elements	TATAAAAT	-
NbBZR1	1722	5	Unnamed__1	other elements	CGTGG	-
NbBZR1	1994	5	Unnamed__1	other elements	CGTGG	+
NbBZR1	1190	9	Unnamed__14	other elements	TCCACGTAGA	-
NbBZR1	1190	9	Unnamed__10	other elements	TCCACGTAGA	-
NbBZR1	1190	9	Unnamed__12	other elements	TCCACGTAGA	-
NbBZR1	1596	9	AAGAA-motif	other elements	gGTAAAGAAA	-
NbBZR1	49	4	Unnamed__4	other elements	CTCC	-
NbBZR1	142	4	Unnamed__4	other elements	CTCC	-
NbBZR1	244	4	Unnamed__4	other elements	CTCC	-
NbBZR1	339	4	Unnamed__4	other elements	CTCC	-
NbBZR1	510	4	Unnamed__4	other elements	CTCC	+
NbBZR1	527	4	Unnamed__4	other elements	CTCC	-
NbBZR1	570	4	Unnamed__4	other elements	CTCC	-
NbBZR1	596	4	Unnamed__4	other elements	CTCC	+
NbBZR1	613	4	Unnamed__4	other elements	CTCC	-
NbBZR1	651	4	Unnamed__4	other elements	CTCC	-
NbBZR1	658	4	Unnamed__4	other elements	CTCC	-
NbBZR1	670	4	Unnamed__4	other elements	CTCC	+
NbBZR1	677	4	Unnamed__4	other elements	CTCC	+
NbBZR1	694	4	Unnamed__4	other elements	CTCC	-
NbBZR1	732	4	Unnamed__4	other elements	CTCC	-
NbBZR1	982	4	Unnamed__4	other elements	CTCC	-
NbBZR1	1119	4	Unnamed__4	other elements	CTCC	-
NbBZR1	1504	4	Unnamed__4	other elements	CTCC	+
NbBZR1	1702	4	Unnamed__4	other elements	CTCC	+
NbBZR1	1190	9	Unnamed__8	other elements	TCCACGTAGA	-
NbBZR1	1192	6	G-box	light-responsive elements	TACGTG	+	cis-acting regulatory element involved in light responsiveness
NbBZR1	1750	6	G-box	light-responsive elements	CACGTG	-	cis-acting regulatory element involved in light responsiveness
NbBZR1	1895	6	G-box	light-responsive elements	CACGTC	+	cis-acting regulatory element involved in light responsiveness
NbBZR1	803	13	AT1-motif	light-responsive elements	AATTATTTTTTATT	+	part of a light responsive module
NbBZR1	1758	6	Sp1	light-responsive elements	GGGCGG	-	light responsive element
NbBZR1	315	8	chs-CMA2a	light-responsive elements	TCACTTGA	+	part of a light responsive element
NbBZR1	972	7	GATA-motif	light-responsive elements	GATAGGA	+	part of a light responsive element
NbBZR1	1580	6	TCT-motif	light-responsive elements	TCTTAC	+	part of a light responsive element
NbBZR1	982	9	ATCT-motif	light-responsive elements	AATCTAATCC	-	part of a conserved DNA module involved in light responsiveness
NbBZR1	1750	6	G-Box	light-responsive elements	CACGTG	-	cis-acting regulatory element involved in light responsiveness
NbBZR1	1615	8	GA-motif	light-responsive elements	ATAGATAA	+	part of a light responsive element
NbBZR1	1286	8	chs-CMA1a	light-responsive elements	TTACTTAA	+	part of a light responsive element
NbBZR1	337	7	TCCC-motif	light-responsive elements	TCTCCCT	-	part of a light responsive element
NbBZR1	1812	6	Box 4	light-responsive elements	ATTAAT	-	part of a conserved DNA module involved in light responsiveness
NbBZR1	1192	6	ABRE4	hormone-responsive elements	CACGTA	-
NbBZR1	372	6	TGA-element	hormone-responsive elements	AACGAC	-	auxin-responsive element
NbBZR1	1659	6	TGA-element	hormone-responsive elements	AACGAC	-	auxin-responsive element
NbBZR1	1193	5	ABRE	hormone-responsive elements	ACGTG	+	cis-acting element involved in the abscisic acid responsiveness
NbBZR1	1750	6	ABRE	hormone-responsive elements	CACGTG	-	cis-acting element involved in the abscisic acid responsiveness
NbBZR1	1751	5	ABRE	hormone-responsive elements	ACGTG	+	cis-acting element involved in the abscisic acid responsiveness
NbBZR1	1895	5	ABRE	hormone-responsive elements	ACGTG	-	cis-acting element involved in the abscisic acid responsiveness
NbBZR1	1143	9	TCA-element	hormone-responsive elements	CCATCTTTTT	+	cis-acting element involved in salicylic acid responsiveness
NbBZR1	1192	6	ABRE3a	hormone-responsive elements	TACGTG	+
NbBZR1	3	8	ERE	hormone-responsive elements	ATTTTAAA	-
NbBZR1	1408	8	ERE	hormone-responsive elements	ATTTTAAA	+
NbBZR1	744	6	MYC	hormone-responsive elements	CATTTG	-
NbBZR1	1419	6	ARE	environmental stress-related elements	AAACCA	+	cis-acting regulatory element essential for the anaerobic induction
NbBZR1	307	6	WRE3	environmental stress-related elements	CCACCT	+
NbBZR1	1172	8	WUN-motif	environmental stress-related elements	AAATTACT	+
NbBZR1	1123	5	STRE	environmental stress-related elements	AGGGG	-
NbBZR1	1585	5	STRE	environmental stress-related elements	AGGGG	-
NbBZR1	1521	8	HD-Zip 1	development-related elements	CAAT(A/T)ATTG	-	element involved in differentiation of the palisade mesophyll cells
NbBZR1	1801	6	CAT-box	development-related elements	GCCACT	-	cis-acting regulatory element related to meristem expression
NbBZR1	1831	6	CAT-box	development-related elements	GCCACT	-	cis-acting regulatory element related to meristem expression
NbBZR1	301	8.5	AC-I	development-related elements	(T/C)C(T/C)(C/T)ACC(T/C)ACC	+
NbBZR2	1349	6	MYB-like sequence	site-binding related elements	TAACCA	+
NbBZR2	1509	6	MYB-like sequence	site-binding related elements	TAACCA	-
NbBZR2	1737	6	MYB-like sequence	site-binding related elements	TAACCA	-
NbBZR2	32	6	Myb-binding site	promoter-related elements	CAACAG	+
NbBZR2	254	6	TATA-box	promoter-related elements	TATAAA	-	core promoter element around -30 of transcription start
NbBZR2	255	5	TATA-box	promoter-related elements	TATAA	-	core promoter element around -30 of transcription start
NbBZR2	256	4	TATA-box	promoter-related elements	TATA	+	core promoter element around -30 of transcription start
NbBZR2	549	6	TATA-box	promoter-related elements	TATACA	-	core promoter element around -30 of transcription start
NbBZR2	551	4	TATA-box	promoter-related elements	TATA	+	core promoter element around -30 of transcription start
NbBZR2	580	4	TATA-box	promoter-related elements	TATA	+	core promoter element around -30 of transcription start
NbBZR2	750	5	TATA-box	promoter-related elements	TATAA	-	core promoter element around -30 of transcription start
NbBZR2	751	4	TATA-box	promoter-related elements	TATA	+	core promoter element around -30 of transcription start
NbBZR2	797	6	TATA-box	promoter-related elements	TATAAA	-	core promoter element around -30 of transcription start
NbBZR2	798	5	TATA-box	promoter-related elements	TATAA	-	core promoter element around -30 of transcription start
NbBZR2	799	4	TATA-box	promoter-related elements	TATA	+	core promoter element around -30 of transcription start
NbBZR2	987	6	TATA-box	promoter-related elements	TATATA	+	core promoter element around -30 of transcription start
NbBZR2	988	6	TATA-box	promoter-related elements	ATATAT	+	core promoter element around -30 of transcription start
NbBZR2	989	6	TATA-box	promoter-related elements	TATATA	+	core promoter element around -30 of transcription start
NbBZR2	990	6	TATA-box	promoter-related elements	ATATAA	+	core promoter element around -30 of transcription start
NbBZR2	991	4	TATA-box	promoter-related elements	TATA	+	core promoter element around -30 of transcription start
NbBZR2	1125	4	TATA-box	promoter-related elements	TATA	-	core promoter element around -30 of transcription start
NbBZR2	1471	8	TATA-box	promoter-related elements	TATTTAAA	+	core promoter element around -30 of transcription start
NbBZR2	1545	7	TATA-box	promoter-related elements	TACAAAA	-	core promoter element around -30 of transcription start
NbBZR2	1656	4	TATA-box	promoter-related elements	TATA	-	core promoter element around -30 of transcription start
NbBZR2	1670	6	TATA-box	promoter-related elements	ATATAA	+	core promoter element around -30 of transcription start
NbBZR2	1671	4	TATA-box	promoter-related elements	TATA	-	core promoter element around -30 of transcription start
NbBZR2	1816	6	TATA-box	promoter-related elements	ATATAT	-	core promoter element around -30 of transcription start
NbBZR2	1817	6	TATA-box	promoter-related elements	TATATA	-	core promoter element around -30 of transcription start
NbBZR2	1818	6	TATA-box	promoter-related elements	ATATAT	-	core promoter element around -30 of transcription start
NbBZR2	1819	6	TATA-box	promoter-related elements	TATATA	-	core promoter element around -30 of transcription start
NbBZR2	1820	6	TATA-box	promoter-related elements	ATATAT	-	core promoter element around -30 of transcription start
NbBZR2	1821	6	TATA-box	promoter-related elements	TATATA	-	core promoter element around -30 of transcription start
NbBZR2	1822	6	TATA-box	promoter-related elements	ATATAT	-	core promoter element around -30 of transcription start
NbBZR2	1823	6	TATA-box	promoter-related elements	TATATA	-	core promoter element around -30 of transcription start
NbBZR2	1825	4	TATA-box	promoter-related elements	TATA	-	core promoter element around -30 of transcription start
NbBZR2	32	6	MYB	promoter-related elements	CAACAG	+
NbBZR2	620	6	MYB	promoter-related elements	CAACCA	+
NbBZR2	1349	6	MYB	promoter-related elements	TAACCA	+
NbBZR2	1509	6	MYB	promoter-related elements	TAACCA	-
NbBZR2	1737	6	MYB	promoter-related elements	TAACCA	-
NbBZR2	48	4	CAAT-box	promoter-related elements	CAAT	+
NbBZR2	121	4	CAAT-box	promoter-related elements	CAAT	+
NbBZR2	200	4	CAAT-box	promoter-related elements	CAAT	-
NbBZR2	235	4	CAAT-box	promoter-related elements	CAAT	-
NbBZR2	319	4	CAAT-box	promoter-related elements	CAAT	-
NbBZR2	361	5	CAAT-box	promoter-related elements	CAAAT	+	common cis-acting element in promoter and enhancer regions
NbBZR2	374	4	CAAT-box	promoter-related elements	CAAT	+
NbBZR2	402	5	CAAT-box	promoter-related elements	CCAAT	+	common cis-acting element in promoter and enhancer regions
NbBZR2	403	4	CAAT-box	promoter-related elements	CAAT	+
NbBZR2	405	5	CAAT-box	promoter-related elements	CAAAT	-	common cis-acting element in promoter and enhancer regions
NbBZR2	442	4	CAAT-box	promoter-related elements	CAAT	+
NbBZR2	470	5	CAAT-box	promoter-related elements	CCAAT	+	common cis-acting element in promoter and enhancer regions
NbBZR2	471	4	CAAT-box	promoter-related elements	CAAT	+
NbBZR2	473	5	CAAT-box	promoter-related elements	CAAAT	-	common cis-acting element in promoter and enhancer regions
NbBZR2	526	5	CAAT-box	promoter-related elements	CAAAT	+	common cis-acting element in promoter and enhancer regions
NbBZR2	613	5	CAAT-box	promoter-related elements	CCAAT	+	common cis-acting element in promoter and enhancer regions
NbBZR2	614	4	CAAT-box	promoter-related elements	CAAT	+
NbBZR2	695	4	CAAT-box	promoter-related elements	CAAT	+
NbBZR2	697	5	CAAT-box	promoter-related elements	CCAAT	-	common cis-acting element in promoter and enhancer regions
NbBZR2	704	4	CAAT-box	promoter-related elements	CAAT	+
NbBZR2	732	5	CAAT-box	promoter-related elements	CCAAT	-	common cis-acting element in promoter and enhancer regions
NbBZR2	776	4	CAAT-box	promoter-related elements	CAAT	-
NbBZR2	783	4	CAAT-box	promoter-related elements	CAAT	+
NbBZR2	839	4	CAAT-box	promoter-related elements	CAAT	-
NbBZR2	920	4	CAAT-box	promoter-related elements	CAAT	-
NbBZR2	1019	5	CAAT-box	promoter-related elements	CCAAT	+	common cis-acting element in promoter and enhancer regions
NbBZR2	1020	4	CAAT-box	promoter-related elements	CAAT	+
NbBZR2	1058	4	CAAT-box	promoter-related elements	CAAT	-
NbBZR2	1120	4	CAAT-box	promoter-related elements	CAAT	-
NbBZR2	1139	5	CAAT-box	promoter-related elements	CCAAT	-	common cis-acting element in promoter and enhancer regions
NbBZR2	1180	5	CAAT-box	promoter-related elements	CCAAT	+	common cis-acting element in promoter and enhancer regions
NbBZR2	1181	4	CAAT-box	promoter-related elements	CAAT	+
NbBZR2	1237	4	CAAT-box	promoter-related elements	CAAT	-
NbBZR2	1296	7	CAAT-box	promoter-related elements	TGCCAAC	+	common cis-acting element in promoter and enhancer regions
NbBZR2	1407	4	CAAT-box	promoter-related elements	CAAT	+
NbBZR2	1416	4	CAAT-box	promoter-related elements	CAAT	+
NbBZR2	1418	5	CAAT-box	promoter-related elements	CAAAT	-	common cis-acting element in promoter and enhancer regions
NbBZR2	1425	4	CAAT-box	promoter-related elements	CAAT	+
NbBZR2	1434	5	CAAT-box	promoter-related elements	CCAAT	-	common cis-acting element in promoter and enhancer regions
NbBZR2	1482	4	CAAT-box	promoter-related elements	CAAT	-
NbBZR2	1575	4	CAAT-box	promoter-related elements	CAAT	-
NbBZR2	1629	4	CAAT-box	promoter-related elements	CAAT	+
NbBZR2	1749	4	CAAT-box	promoter-related elements	CAAT	+
NbBZR2	1671	8	TATA	promoter-related elements	TATAAAAT	+
NbBZR2	103	6	Myb	promoter-related elements	TAACTG	-
NbBZR2	132	6	Myb	promoter-related elements	CAACTG	+
NbBZR2	530	6	Myb	promoter-related elements	TAACTG	+
NbBZR2	603	6	Myb	promoter-related elements	TAACTG	+
NbBZR2	1173	6	Myb	promoter-related elements	TAACTG	+
NbBZR2	407	6	W box	other elements	TTGACC	+
NbBZR2	475	6	W box	other elements	TTGACC	+
NbBZR2	1142	6	W box	other elements	TTGACC	-
NbBZR2	1515	7	AAGAA-motif	other elements	GAAAGAA	+
NbBZR2	43	4	Unnamed__4	other elements	CTCC	-
NbBZR2	183	4	Unnamed__4	other elements	CTCC	+
NbBZR2	499	4	Unnamed__4	other elements	CTCC	-
NbBZR2	556	4	Unnamed__4	other elements	CTCC	-
NbBZR2	1111	4	Unnamed__4	other elements	CTCC	+
NbBZR2	1148	4	Unnamed__4	other elements	CTCC	+
NbBZR2	1266	4	Unnamed__4	other elements	CTCC	-
NbBZR2	1310	4	Unnamed__4	other elements	CTCC	-
NbBZR2	1900	4	Unnamed__4	other elements	CTCC	+
NbBZR2	27	6	TCT-motif	light-responsive elements	TCTTAC	+	part of a light responsive element
NbBZR2	1169	7	MRE	light-responsive elements	AACCTAA	+	MYB binding site involved in light responsiveness
NbBZR2	1742	6	Box 4	light-responsive elements	ATTAAT	-	part of a conserved DNA module involved in light responsiveness
NbBZR2	158	9	I-box	light-responsive elements	GTATAAGGCC	-	part of a light responsive element
NbBZR2	695	6	MYC	hormone-responsive elements	CAATTG	+
NbBZR2	773	11	AuxRE	hormone-responsive elements	TGTCTCAATAAG	-	part of an auxin-responsive element
NbBZR2	327	7	P-box	hormone-responsive elements	CCTTTTG	-	gibberellin-responsive element
NbBZR2	1399	8	ERE	hormone-responsive elements	ATTTCATA	+
NbBZR2	1473	8	ERE	hormone-responsive elements	ATTTTAAA	-
NbBZR2	1145	8	CARE	hormone-responsive elements	CAACTCCC	+
NbBZR2	668	9	WUN-motif	environmental stress-related elements	AAATTTCCT	-	wound-responsive element
NbBZR2	1560	8	WUN-motif	environmental stress-related elements	AAATTACT	+
NbBZR2	1770	8	WUN-motif	environmental stress-related elements	AAATTACT	-
NbBZR2	501	5	STRE	environmental stress-related elements	AGGGG	+
NbBZR2	1067	5	STRE	environmental stress-related elements	AGGGG	+
NbBZR2	1937	5	STRE	environmental stress-related elements	AGGGG	+
NbBZR2	23	9	TC-rich repeats	environmental stress-related elements	GTTTTCTTAC	+	cis-acting element involved in defense and stress responsiveness
NbBZR2	132	6	MBS	environmental stress-related elements	CAACTG	+	MYB binding site involved in drought-inducibility
NbBZR3	1331	6	Myb-binding site	promoter-related elements	CAACAG	-
NbBZR3	1	5	CAAT-box	promoter-related elements	CAAAT	+	common cis-acting element in promoter and enhancer regions
NbBZR3	7	5	CAAT-box	promoter-related elements	CAAAT	+	common cis-acting element in promoter and enhancer regions
NbBZR3	10	4	CAAT-box	promoter-related elements	CAAT	-
NbBZR3	93	5	CAAT-box	promoter-related elements	CAAAT	+	common cis-acting element in promoter and enhancer regions
NbBZR3	137	4	CAAT-box	promoter-related elements	CAAT	+
NbBZR3	234	4	CAAT-box	promoter-related elements	CAAT	+
NbBZR3	266	5	CAAT-box	promoter-related elements	CAAAT	+	common cis-acting element in promoter and enhancer regions
NbBZR3	415	5	CAAT-box	promoter-related elements	CAAAT	+	common cis-acting element in promoter and enhancer regions
NbBZR3	514	4	CAAT-box	promoter-related elements	CAAT	-
NbBZR3	627	5	CAAT-box	promoter-related elements	CCAAT	-	common cis-acting element in promoter and enhancer regions
NbBZR3	733	4	CAAT-box	promoter-related elements	CAAT	+
NbBZR3	884	4	CAAT-box	promoter-related elements	CAAT	-
NbBZR3	935	5	CAAT-box	promoter-related elements	CCAAT	+	common cis-acting element in promoter and enhancer regions
NbBZR3	936	4	CAAT-box	promoter-related elements	CAAT	+
NbBZR3	953	4	CAAT-box	promoter-related elements	CAAT	+
NbBZR3	969	5	CAAT-box	promoter-related elements	CAAAT	-	common cis-acting element in promoter and enhancer regions
NbBZR3	1022	5	CAAT-box	promoter-related elements	CCAAT	-	common cis-acting element in promoter and enhancer regions
NbBZR3	1032	5	CAAT-box	promoter-related elements	CAAAT	+	common cis-acting element in promoter and enhancer regions
NbBZR3	1035	4	CAAT-box	promoter-related elements	CAAT	-
NbBZR3	1041	5	CAAT-box	promoter-related elements	CAAAT	-	common cis-acting element in promoter and enhancer regions
NbBZR3	1115	5	CAAT-box	promoter-related elements	CAAAT	+	common cis-acting element in promoter and enhancer regions
NbBZR3	1118	4	CAAT-box	promoter-related elements	CAAT	-
NbBZR3	1155	4	CAAT-box	promoter-related elements	CAAT	-
NbBZR3	1168	5	CAAT-box	promoter-related elements	CAAAT	+	common cis-acting element in promoter and enhancer regions
NbBZR3	1188	5	CAAT-box	promoter-related elements	CAAAT	-	common cis-acting element in promoter and enhancer regions
NbBZR3	1193	5	CAAT-box	promoter-related elements	CAAAT	+	common cis-acting element in promoter and enhancer regions
NbBZR3	1217	4	CAAT-box	promoter-related elements	CAAT	+
NbBZR3	1358	4	CAAT-box	promoter-related elements	CAAT	+
NbBZR3	1379	5	CAAT-box	promoter-related elements	CCAAT	+	common cis-acting element in promoter and enhancer regions
NbBZR3	1380	4	CAAT-box	promoter-related elements	CAAT	+
NbBZR3	1447	5	CAAT-box	promoter-related elements	CAAAT	-	common cis-acting element in promoter and enhancer regions
NbBZR3	1452	5	CAAT-box	promoter-related elements	CAAAT	-	common cis-acting element in promoter and enhancer regions
NbBZR3	1476	4	CAAT-box	promoter-related elements	CAAT	-
NbBZR3	1496	4	CAAT-box	promoter-related elements	CAAT	-
NbBZR3	1510	4	CAAT-box	promoter-related elements	CAAT	-
NbBZR3	1743	5	CAAT-box	promoter-related elements	CAAAT	+	common cis-acting element in promoter and enhancer regions
NbBZR3	1794	4	CAAT-box	promoter-related elements	CAAT	-
NbBZR3	1890	4	CAAT-box	promoter-related elements	CAAT	+
NbBZR3	1923	5	CAAT-box	promoter-related elements	CAAAT	-	common cis-acting element in promoter and enhancer regions
NbBZR3	1331	6	MYB	promoter-related elements	CAACAG	-
NbBZR3	156	6	TATA-box	promoter-related elements	ATATAT	+	core promoter element around -30 of transcription start
NbBZR3	157	6	TATA-box	promoter-related elements	TATATA	+	core promoter element around -30 of transcription start
NbBZR3	159	4	TATA-box	promoter-related elements	TATA	+	core promoter element around -30 of transcription start
NbBZR3	203	6	TATA-box	promoter-related elements	ATATAT	+	core promoter element around -30 of transcription start
NbBZR3	204	6	TATA-box	promoter-related elements	TATATA	+	core promoter element around -30 of transcription start
NbBZR3	205	6	TATA-box	promoter-related elements	ATATAT	+	core promoter element around -30 of transcription start
NbBZR3	206	12	TATA-box	promoter-related elements	TATATTTATATTT	+	core promoter element around -30 of transcription start
NbBZR3	207	6	TATA-box	promoter-related elements	ATATAT	+	core promoter element around -30 of transcription start
NbBZR3	208	6	TATA-box	promoter-related elements	TATATA	+	core promoter element around -30 of transcription start
NbBZR3	209	6	TATA-box	promoter-related elements	ATATAT	+	core promoter element around -30 of transcription start
NbBZR3	210	6	TATA-box	promoter-related elements	TATATA	+	core promoter element around -30 of transcription start
NbBZR3	211	6	TATA-box	promoter-related elements	ATATAT	+	core promoter element around -30 of transcription start
NbBZR3	212	4	TATA-box	promoter-related elements	TATA	+	core promoter element around -30 of transcription start
NbBZR3	300	6	TATA-box	promoter-related elements	ATTATA	+	core promoter element around -30 of transcription start
NbBZR3	301	5	TATA-box	promoter-related elements	TATAA	-	core promoter element around -30 of transcription start
NbBZR3	302	4	TATA-box	promoter-related elements	TATA	+	core promoter element around -30 of transcription start
NbBZR3	521	6	TATA-box	promoter-related elements	ATATAT	+	core promoter element around -30 of transcription start
NbBZR3	522	4	TATA-box	promoter-related elements	TATA	+	core promoter element around -30 of transcription start
NbBZR3	678	12	TATA-box	promoter-related elements	TATATTTATATTT	-	core promoter element around -30 of transcription start
NbBZR3	686	6	TATA-box	promoter-related elements	ATATAA	+	core promoter element around -30 of transcription start
NbBZR3	687	4	TATA-box	promoter-related elements	TATA	+	core promoter element around -30 of transcription start
NbBZR3	817	6	TATA-box	promoter-related elements	ATATAT	+	core promoter element around -30 of transcription start
NbBZR3	818	4	TATA-box	promoter-related elements	TATA	+	core promoter element around -30 of transcription start
NbBZR3	826	4	TATA-box	promoter-related elements	TATA	+	core promoter element around -30 of transcription start
NbBZR3	904	6	TATA-box	promoter-related elements	TATATA	+	core promoter element around -30 of transcription start
NbBZR3	905	6	TATA-box	promoter-related elements	ATATAA	+	core promoter element around -30 of transcription start
NbBZR3	906	4	TATA-box	promoter-related elements	TATA	+	core promoter element around -30 of transcription start
NbBZR3	1279	7	TATA-box	promoter-related elements	TACAAAA	-	core promoter element around -30 of transcription start
NbBZR3	1295	7	TATA-box	promoter-related elements	TACAAAA	+	core promoter element around -30 of transcription start
NbBZR3	1345	4	TATA-box	promoter-related elements	TATA	-	core promoter element around -30 of transcription start
NbBZR3	1458	4	TATA-box	promoter-related elements	TATA	-	core promoter element around -30 of transcription start
NbBZR3	1484	6	TATA-box	promoter-related elements	ATATAA	+	core promoter element around -30 of transcription start
NbBZR3	1485	4	TATA-box	promoter-related elements	TATA	-	core promoter element around -30 of transcription start
NbBZR3	1502	4	TATA-box	promoter-related elements	TATA	-	core promoter element around -30 of transcription start
NbBZR3	1541	6	TATA-box	promoter-related elements	ATATAA	+	core promoter element around -30 of transcription start
NbBZR3	1542	4	TATA-box	promoter-related elements	TATA	-	core promoter element around -30 of transcription start
NbBZR3	1642	7	TATA-box	promoter-related elements	TATAAAA	-	core promoter element around -30 of transcription start
NbBZR3	1643	6	TATA-box	promoter-related elements	TATAAA	-	core promoter element around -30 of transcription start
NbBZR3	1644	5	TATA-box	promoter-related elements	TATAA	-	core promoter element around -30 of transcription start
NbBZR3	1645	4	TATA-box	promoter-related elements	TATA	-	core promoter element around -30 of transcription start
NbBZR3	1700	6	TATA-box	promoter-related elements	ATTATA	+	core promoter element around -30 of transcription start
NbBZR3	1701	7	TATA-box	promoter-related elements	TATATAA	-	core promoter element around -30 of transcription start
NbBZR3	1702	6	TATA-box	promoter-related elements	TATATA	-	core promoter element around -30 of transcription start
NbBZR3	1704	4	TATA-box	promoter-related elements	TATA	-	core promoter element around -30 of transcription start
NbBZR3	1715	6	TATA-box	promoter-related elements	ATATAT	-	core promoter element around -30 of transcription start
NbBZR3	1716	6	TATA-box	promoter-related elements	TATATA	-	core promoter element around -30 of transcription start
NbBZR3	1717	6	TATA-box	promoter-related elements	ATATAA	+	core promoter element around -30 of transcription start
NbBZR3	1718	4	TATA-box	promoter-related elements	TATA	-	core promoter element around -30 of transcription start
NbBZR3	1830	4	TATA-box	promoter-related elements	TATA	-	core promoter element around -30 of transcription start
NbBZR3	481	5	Unnamed__1	other elements	CGTGG	+
NbBZR3	565	5	Unnamed__1	other elements	CGTGG	-
NbBZR3	449	7	AAGAA-motif	other elements	GAAAGAA	-
NbBZR3	1804	7	AAGAA-motif	other elements	GAAAGAA	+
NbBZR3	19	4	Unnamed__4	other elements	CTCC	+
NbBZR3	615	4	Unnamed__4	other elements	CTCC	+
NbBZR3	645	4	Unnamed__4	other elements	CTCC	+
NbBZR3	1826	4	Unnamed__4	other elements	CTCC	-
NbBZR3	1845	4	Unnamed__4	other elements	CTCC	-
NbBZR3	853	6	GT1-motif	light-responsive elements	GGTTAA	-	light responsive element
NbBZR3	352	6	G-Box	light-responsive elements	CACGTT	-	cis-acting regulatory element involved in light responsiveness
NbBZR3	408	6	G-Box	light-responsive elements	CACGTG	+	cis-acting regulatory element involved in light responsiveness
NbBZR3	475	6	G-Box	light-responsive elements	CACGTG	+	cis-acting regulatory element involved in light responsiveness
NbBZR3	224	6	G-box	light-responsive elements	TACGTG	-	cis-acting regulatory element involved in light responsiveness
NbBZR3	408	6	G-box	light-responsive elements	CACGTG	+	cis-acting regulatory element involved in light responsiveness
NbBZR3	475	6	G-box	light-responsive elements	CACGTG	+	cis-acting regulatory element involved in light responsiveness
NbBZR3	1054	8	chs-CMA2a	light-responsive elements	TCACTTGA	+	part of a light responsive element
NbBZR3	238	6	Box 4	light-responsive elements	ATTAAT	+	part of a conserved DNA module involved in light responsiveness
NbBZR3	284	6	Box 4	light-responsive elements	ATTAAT	+	part of a conserved DNA module involved in light responsiveness
NbBZR3	288	6	Box 4	light-responsive elements	ATTAAT	+	part of a conserved DNA module involved in light responsiveness
NbBZR3	709	6	Box 4	light-responsive elements	ATTAAT	+	part of a conserved DNA module involved in light responsiveness
NbBZR3	771	6	Box 4	light-responsive elements	ATTAAT	+	part of a conserved DNA module involved in light responsiveness
NbBZR3	864	6	Box 4	light-responsive elements	ATTAAT	+	part of a conserved DNA module involved in light responsiveness
NbBZR3	1746	6	Box 4	light-responsive elements	ATTAAT	-	part of a conserved DNA module involved in light responsiveness
NbBZR3	1817	6	Box 4	light-responsive elements	ATTAAT	-	part of a conserved DNA module involved in light responsiveness
NbBZR3	1634	9	TCA-element	hormone-responsive elements	CCATCTTTTT	+	cis-acting element involved in salicylic acid responsiveness
NbBZR3	1330	7	GARE-motif	hormone-responsive elements	TCTGTTG	+	gibberellin-responsive element
NbBZR3	415	6	MYC	hormone-responsive elements	CATTTG	-
NbBZR3	224	6	ABRE4	hormone-responsive elements	CACGTA	+
NbBZR3	718	7	P-box	hormone-responsive elements	CCTTTTG	+	gibberellin-responsive element
NbBZR3	760	7	P-box	hormone-responsive elements	CCTTTTG	+	gibberellin-responsive element
NbBZR3	1649	7	P-box	hormone-responsive elements	CCTTTTG	+	gibberellin-responsive element
NbBZR3	224	5	ABRE	hormone-responsive elements	ACGTG	-	cis-acting element involved in the abscisic acid responsiveness
NbBZR3	353	5	ABRE	hormone-responsive elements	ACGTG	+	cis-acting element involved in the abscisic acid responsiveness
NbBZR3	408	6	ABRE	hormone-responsive elements	CACGTG	+	cis-acting element involved in the abscisic acid responsiveness
NbBZR3	409	5	ABRE	hormone-responsive elements	ACGTG	+	cis-acting element involved in the abscisic acid responsiveness
NbBZR3	475	6	ABRE	hormone-responsive elements	CACGTG	+	cis-acting element involved in the abscisic acid responsiveness
NbBZR3	476	5	ABRE	hormone-responsive elements	ACGTG	+	cis-acting element involved in the abscisic acid responsiveness
NbBZR3	196	7	Myc	hormone-responsive elements	TCTCTTA	-
NbBZR3	224	6	ABRE3a	hormone-responsive elements	TACGTG	-
NbBZR3	249	8	ERE	hormone-responsive elements	ATTTTAAA	+
NbBZR3	1149	8	ERE	hormone-responsive elements	ATTTTAAA	-
NbBZR3	1489	8	ERE	hormone-responsive elements	ATTTTAAA	+
NbBZR3	1519	8	ERE	hormone-responsive elements	ATTTTAAA	-
NbBZR3	1661	8	ERE	hormone-responsive elements	ATTTTAAA	-
NbBZR3	1834	6	ARE	environmental stress-related elements	AAACCA	+	cis-acting regulatory element essential for the anaerobic induction
NbBZR3	642	5	STRE	environmental stress-related elements	AGGGG	-
NbBZR3	647	5	STRE	environmental stress-related elements	AGGGG	-
NbBZR3	1935	5	STRE	environmental stress-related elements	AGGGG	-
NbBZR3	485	6	DRE core	development-related elements	GCCGAC	+
NbBZR3	1629	9	O2-site	development-related elements	GATGATGTGG	-	cis-acting regulatory element involved in zein metabolism regulation
NbBZR4	25	5	CAAT-box	promoter-related elements	CAAAT	+	common cis-acting element in promoter and enhancer regions
NbBZR4	55	5	CAAT-box	promoter-related elements	CAAAT	-	common cis-acting element in promoter and enhancer regions
NbBZR4	63	5	CAAT-box	promoter-related elements	CAAAT	-	common cis-acting element in promoter and enhancer regions
NbBZR4	81	5	CAAT-box	promoter-related elements	CAAAT	-	common cis-acting element in promoter and enhancer regions
NbBZR4	133	4	CAAT-box	promoter-related elements	CAAT	-
NbBZR4	278	4	CAAT-box	promoter-related elements	CAAT	-
NbBZR4	284	4	CAAT-box	promoter-related elements	CAAT	+
NbBZR4	286	4	CAAT-box	promoter-related elements	CAAT	-
NbBZR4	347	5	CAAT-box	promoter-related elements	CAAAT	-	common cis-acting element in promoter and enhancer regions
NbBZR4	388	5	CAAT-box	promoter-related elements	CAAAT	-	common cis-acting element in promoter and enhancer regions
NbBZR4	483	5	CAAT-box	promoter-related elements	CCAAT	+	common cis-acting element in promoter and enhancer regions
NbBZR4	484	4	CAAT-box	promoter-related elements	CAAT	+
NbBZR4	505	5	CAAT-box	promoter-related elements	CAAAT	-	common cis-acting element in promoter and enhancer regions
NbBZR4	518	5	CAAT-box	promoter-related elements	CAAAT	+	common cis-acting element in promoter and enhancer regions
NbBZR4	578	5	CAAT-box	promoter-related elements	CAAAT	-	common cis-acting element in promoter and enhancer regions
NbBZR4	584	4	CAAT-box	promoter-related elements	CAAT	-
NbBZR4	771	4	CAAT-box	promoter-related elements	CAAT	+
NbBZR4	773	4	CAAT-box	promoter-related elements	CAAT	-
NbBZR4	858	5	CAAT-box	promoter-related elements	CAAAT	-	common cis-acting element in promoter and enhancer regions
NbBZR4	938	4	CAAT-box	promoter-related elements	CAAT	+
NbBZR4	940	5	CAAT-box	promoter-related elements	CAAAT	-	common cis-acting element in promoter and enhancer regions
NbBZR4	1004	5	CAAT-box	promoter-related elements	CAAAT	+	common cis-acting element in promoter and enhancer regions
NbBZR4	1007	4	CAAT-box	promoter-related elements	CAAT	-
NbBZR4	1023	4	CAAT-box	promoter-related elements	CAAT	+
NbBZR4	1025	5	CAAT-box	promoter-related elements	CAAAT	-	common cis-acting element in promoter and enhancer regions
NbBZR4	1163	4	CAAT-box	promoter-related elements	CAAT	+
NbBZR4	1176	4	CAAT-box	promoter-related elements	CAAT	+
NbBZR4	1178	4	CAAT-box	promoter-related elements	CAAT	-
NbBZR4	1250	4	CAAT-box	promoter-related elements	CAAT	-
NbBZR4	1336	5	CAAT-box	promoter-related elements	CAAAT	+	common cis-acting element in promoter and enhancer regions
NbBZR4	1357	5	CAAT-box	promoter-related elements	CCAAT	+	common cis-acting element in promoter and enhancer regions
NbBZR4	1358	4	CAAT-box	promoter-related elements	CAAT	+
NbBZR4	1487	4	CAAT-box	promoter-related elements	CAAT	+
NbBZR4	1528	4	CAAT-box	promoter-related elements	CAAT	-
NbBZR4	1561	4	CAAT-box	promoter-related elements	CAAT	-
NbBZR4	1570	5	CAAT-box	promoter-related elements	CAAAT	+	common cis-acting element in promoter and enhancer regions
NbBZR4	1587	5	CAAT-box	promoter-related elements	CCAAT	+	common cis-acting element in promoter and enhancer regions
NbBZR4	1588	4	CAAT-box	promoter-related elements	CAAT	+
NbBZR4	1601	4	CAAT-box	promoter-related elements	CAAT	-
NbBZR4	1606	4	CAAT-box	promoter-related elements	CAAT	+
NbBZR4	1632	4	CAAT-box	promoter-related elements	CAAT	-
NbBZR4	1739	4	CAAT-box	promoter-related elements	CAAT	+
NbBZR4	1744	5	CAAT-box	promoter-related elements	CAAAT	-	common cis-acting element in promoter and enhancer regions
NbBZR4	1761	5	CAAT-box	promoter-related elements	CAAAT	+	common cis-acting element in promoter and enhancer regions
NbBZR4	1786	4	CAAT-box	promoter-related elements	CAAT	+
NbBZR4	1795	4	CAAT-box	promoter-related elements	CAAT	+
NbBZR4	1850	4	CAAT-box	promoter-related elements	CAAT	-
NbBZR4	1857	5	CAAT-box	promoter-related elements	CAAAT	-	common cis-acting element in promoter and enhancer regions
NbBZR4	1941	5	CAAT-box	promoter-related elements	CAAAT	+	common cis-acting element in promoter and enhancer regions
NbBZR4	1944	5	CAAT-box	promoter-related elements	CCAAT	-	common cis-acting element in promoter and enhancer regions
NbBZR4	104	7	TATA-box	promoter-related elements	TACAAAA	-	core promoter element around -30 of transcription start
NbBZR4	365	7	TATA-box	promoter-related elements	TATAAAA	-	core promoter element around -30 of transcription start
NbBZR4	366	6	TATA-box	promoter-related elements	TATAAA	-	core promoter element around -30 of transcription start
NbBZR4	367	7	TATA-box	promoter-related elements	TATATAA	-	core promoter element around -30 of transcription start
NbBZR4	368	6	TATA-box	promoter-related elements	TATATA	+	core promoter element around -30 of transcription start
NbBZR4	369	6	TATA-box	promoter-related elements	ATATAA	+	core promoter element around -30 of transcription start
NbBZR4	370	4	TATA-box	promoter-related elements	TATA	+	core promoter element around -30 of transcription start
NbBZR4	381	6	TATA-box	promoter-related elements	TATACA	-	core promoter element around -30 of transcription start
NbBZR4	383	6	TATA-box	promoter-related elements	TATATA	+	core promoter element around -30 of transcription start
NbBZR4	384	6	TATA-box	promoter-related elements	ATATAT	+	core promoter element around -30 of transcription start
NbBZR4	385	4	TATA-box	promoter-related elements	TATA	+	core promoter element around -30 of transcription start
NbBZR4	440	4	TATA-box	promoter-related elements	TATA	+	core promoter element around -30 of transcription start
NbBZR4	474	4	TATA-box	promoter-related elements	TATA	+	core promoter element around -30 of transcription start
NbBZR4	521	6	TATA-box	promoter-related elements	ATATAA	+	core promoter element around -30 of transcription start
NbBZR4	522	4	TATA-box	promoter-related elements	TATA	+	core promoter element around -30 of transcription start
NbBZR4	569	6	TATA-box	promoter-related elements	ATTATA	+	core promoter element around -30 of transcription start
NbBZR4	570	5	TATA-box	promoter-related elements	TATAA	-	core promoter element around -30 of transcription start
NbBZR4	571	4	TATA-box	promoter-related elements	TATA	+	core promoter element around -30 of transcription start
NbBZR4	648	4	TATA-box	promoter-related elements	TATA	+	core promoter element around -30 of transcription start
NbBZR4	816	6	TATA-box	promoter-related elements	ATATAT	+	core promoter element around -30 of transcription start
NbBZR4	817	6	TATA-box	promoter-related elements	TATATA	+	core promoter element around -30 of transcription start
NbBZR4	818	6	TATA-box	promoter-related elements	ATATAA	+	core promoter element around -30 of transcription start
NbBZR4	819	4	TATA-box	promoter-related elements	TATA	+	core promoter element around -30 of transcription start
NbBZR4	1125	4	TATA-box	promoter-related elements	TATA	-	core promoter element around -30 of transcription start
NbBZR4	1149	6	TATA-box	promoter-related elements	ATATAT	-	core promoter element around -30 of transcription start
NbBZR4	1150	4	TATA-box	promoter-related elements	TATA	-	core promoter element around -30 of transcription start
NbBZR4	1339	6	TATA-box	promoter-related elements	ATATAT	-	core promoter element around -30 of transcription start
NbBZR4	1340	4	TATA-box	promoter-related elements	TATA	-	core promoter element around -30 of transcription start
NbBZR4	1349	6	TATA-box	promoter-related elements	ATTATA	+	core promoter element around -30 of transcription start
NbBZR4	1350	7	TATA-box	promoter-related elements	TATATAA	-	core promoter element around -30 of transcription start
NbBZR4	1351	6	TATA-box	promoter-related elements	TATATA	-	core promoter element around -30 of transcription start
NbBZR4	1353	4	TATA-box	promoter-related elements	TATA	-	core promoter element around -30 of transcription start
NbBZR4	1393	8	TATA-box	promoter-related elements	TATAAATA	-	core promoter element around -30 of transcription start
NbBZR4	1394	7	TATA-box	promoter-related elements	TATAAAT	-	core promoter element around -30 of transcription start
NbBZR4	1395	6	TATA-box	promoter-related elements	TATAAA	-	core promoter element around -30 of transcription start
NbBZR4	1396	5	TATA-box	promoter-related elements	TATAA	-	core promoter element around -30 of transcription start
NbBZR4	1397	4	TATA-box	promoter-related elements	TATA	-	core promoter element around -30 of transcription start
NbBZR4	1467	6	TATA-box	promoter-related elements	ATATAT	-	core promoter element around -30 of transcription start
NbBZR4	1468	4	TATA-box	promoter-related elements	TATA	-	core promoter element around -30 of transcription start
NbBZR4	1797	6	TATA-box	promoter-related elements	ATATAT	-	core promoter element around -30 of transcription start
NbBZR4	1798	4	TATA-box	promoter-related elements	TATA	-	core promoter element around -30 of transcription start
NbBZR4	1892	4	TATA-box	promoter-related elements	TATA	-	core promoter element around -30 of transcription start
NbBZR4	1628	5	as-1	promoter-related elements	TGACG	-
NbBZR4	1683	5	as-1	promoter-related elements	TGACG	-
NbBZR4	1976	5	as-1	promoter-related elements	TGACG	+
NbBZR4	1458	9	AT-rich sequence	promoter-related elements	TAAAATACT	-	element for maximal elicitor-mediated activation (2copies)
NbBZR4	353	6	Myb	promoter-related elements	TAACTG	+
NbBZR4	612	6	Myb	promoter-related elements	CAACTG	+
NbBZR4	513	6	W box	other elements	TTGACC	+
NbBZR4	308	9	AAGAA-motif	other elements	gGTAAAGAAA	-
NbBZR4	1752	7	AAGAA-motif	other elements	GAAAGAA	-
NbBZR4	214	4	Unnamed__4	other elements	CTCC	+
NbBZR4	590	4	Unnamed__4	other elements	CTCC	+
NbBZR4	806	4	Unnamed__4	other elements	CTCC	+
NbBZR4	908	4	Unnamed__4	other elements	CTCC	+
NbBZR4	1199	4	Unnamed__4	other elements	CTCC	+
NbBZR4	1677	4	Unnamed__4	other elements	CTCC	-
NbBZR4	693	6	TCT-motif	light-responsive elements	TCTTAC	+	part of a light responsive element
NbBZR4	184	7	MRE	light-responsive elements	AACCTAA	-	MYB binding site involved in light responsiveness
NbBZR4	215	7	GATA-motif	light-responsive elements	GATAGGA	-	part of a light responsive element
NbBZR4	1804	9	GATA-motif	light-responsive elements	AAGGATAAGG	-	part of a light responsive element
NbBZR4	394	10	G-Box	light-responsive elements	TCCACATGGCA	+	cis-acting regulatory element involved in light responsiveness
NbBZR4	1476	6	G-Box	light-responsive elements	CACGTT	+	cis-acting regulatory element involved in light responsiveness
NbBZR4	1731	6	G-box	light-responsive elements	CACGTC	+	cis-acting regulatory element involved in light responsiveness
NbBZR4	550	8	LAMP-element	light-responsive elements	CTTTATCA	+	part of a light responsive element
NbBZR4	1884	8	LAMP-element	light-responsive elements	CTTTATCA	-	part of a light responsive element
NbBZR4	682	6	Box 4	light-responsive elements	ATTAAT	+	part of a conserved DNA module involved in light responsiveness
NbBZR4	922	6	Box 4	light-responsive elements	ATTAAT	+	part of a conserved DNA module involved in light responsiveness
NbBZR4	1309	6	Box 4	light-responsive elements	ATTAAT	-	part of a conserved DNA module involved in light responsiveness
NbBZR4	1360	6	Box 4	light-responsive elements	ATTAAT	-	part of a conserved DNA module involved in light responsiveness
NbBZR4	796	9	I-box	light-responsive elements	gGATAAGGTG	+	part of a light responsive element
NbBZR4	333	7	TATC-box	hormone-responsive elements	TATCCCA	-	cis-acting element involved in gibberellin-responsiveness
NbBZR4	62	6	MYC	hormone-responsive elements	CATTTG	+
NbBZR4	284	6	MYC	hormone-responsive elements	CAATTG	+
NbBZR4	396	6	MYC	hormone-responsive elements	CATGTG	-
NbBZR4	504	6	MYC	hormone-responsive elements	CATTTG	+
NbBZR4	577	6	MYC	hormone-responsive elements	CATTTG	+
NbBZR4	771	6	MYC	hormone-responsive elements	CAATTG	+
NbBZR4	857	6	MYC	hormone-responsive elements	CATTTG	+
NbBZR4	1176	6	MYC	hormone-responsive elements	CAATTG	-
NbBZR4	1856	6	MYC	hormone-responsive elements	CATTTG	+
NbBZR4	1476	5	ABRE	hormone-responsive elements	ACGTG	-	cis-acting element involved in the abscisic acid responsiveness
NbBZR4	1731	5	ABRE	hormone-responsive elements	ACGTG	-	cis-acting element involved in the abscisic acid responsiveness
NbBZR4	1628	5	TGACG-motif	hormone-responsive elements	TGACG	-	cis-acting regulatory element involved in the MeJA-responsiveness
NbBZR4	1683	5	TGACG-motif	hormone-responsive elements	TGACG	-	cis-acting regulatory element involved in the MeJA-responsiveness
NbBZR4	1976	5	TGACG-motif	hormone-responsive elements	TGACG	+	cis-acting regulatory element involved in the MeJA-responsiveness
NbBZR4	1628	5	CGTCA-motif	hormone-responsive elements	CGTCA	+	cis-acting regulatory element involved in the MeJA-responsiveness
NbBZR4	1683	5	CGTCA-motif	hormone-responsive elements	CGTCA	+	cis-acting regulatory element involved in the MeJA-responsiveness
NbBZR4	1976	5	CGTCA-motif	hormone-responsive elements	CGTCA	-	cis-acting regulatory element involved in the MeJA-responsiveness
NbBZR4	1983	6	TGA-element	hormone-responsive elements	AACGAC	-	auxin-responsive element
NbBZR4	476	7	Myc	hormone-responsive elements	TCTCTTA	-
NbBZR4	1060	8	ERE	hormone-responsive elements	ATTTTAAA	+
NbBZR4	993	8	WUN-motif	environmental stress-related elements	AAATTACT	+
NbBZR4	1877	6	ARE	environmental stress-related elements	AAACCA	+	cis-acting regulatory element essential for the anaerobic induction
NbBZR4	698	9	TCA	environmental stress-related elements	TCATCTTCAT	+
NbBZR4	1196	5	STRE	environmental stress-related elements	AGGGG	-
NbBZR4	224	6	LTR	environmental stress-related elements	CCGAAA	-	cis-acting element involved in low-temperature responsiveness
NbBZR4	1832	6	LTR	environmental stress-related elements	CCGAAA	-	cis-acting element involved in low-temperature responsiveness
NbBZR4	612	6	MBS	environmental stress-related elements	CAACTG	+	MYB binding site involved in drought-inducibility
NbBZR4	689	9	TC-rich repeats	environmental stress-related elements	GTTTTCTTAC	+	cis-acting element involved in defense and stress responsiveness
NbBZR5	916	6	MYB-like sequence	site-binding related elements	TAACCA	-
NbBZR5	519	8	dOCT	promoter-related elements	CACGGATC	+
NbBZR5	1225	6	Myb	promoter-related elements	CAACTG	+
NbBZR5	147	8	AP-1	promoter-related elements	TGAGTTAG	-
NbBZR5	35	4	CAAT-box	promoter-related elements	CAAT	+
NbBZR5	120	5	CAAT-box	promoter-related elements	CCAAT	-	common cis-acting element in promoter and enhancer regions
NbBZR5	135	5	CAAT-box	promoter-related elements	CAAAT	+	common cis-acting element in promoter and enhancer regions
NbBZR5	184	5	CAAT-box	promoter-related elements	CAAAT	+	common cis-acting element in promoter and enhancer regions
NbBZR5	203	4	CAAT-box	promoter-related elements	CAAT	+
NbBZR5	209	4	CAAT-box	promoter-related elements	CAAT	+
NbBZR5	270	4	CAAT-box	promoter-related elements	CAAT	+
NbBZR5	291	5	CAAT-box	promoter-related elements	CAAAT	+	common cis-acting element in promoter and enhancer regions
NbBZR5	312	5	CAAT-box	promoter-related elements	CAAAT	+	common cis-acting element in promoter and enhancer regions
NbBZR5	380	5	CAAT-box	promoter-related elements	CCAAT	+	common cis-acting element in promoter and enhancer regions
NbBZR5	381	4	CAAT-box	promoter-related elements	CAAT	+
NbBZR5	401	5	CAAT-box	promoter-related elements	CAAAT	+	common cis-acting element in promoter and enhancer regions
NbBZR5	413	5	CAAT-box	promoter-related elements	CAAAT	+	common cis-acting element in promoter and enhancer regions
NbBZR5	427	4	CAAT-box	promoter-related elements	CAAT	+
NbBZR5	440	4	CAAT-box	promoter-related elements	CAAT	+
NbBZR5	539	5	CAAT-box	promoter-related elements	CAAAT	+	common cis-acting element in promoter and enhancer regions
NbBZR5	572	4	CAAT-box	promoter-related elements	CAAT	-
NbBZR5	584	5	CAAT-box	promoter-related elements	CAAAT	+	common cis-acting element in promoter and enhancer regions
NbBZR5	605	5	CAAT-box	promoter-related elements	CAAAT	+	common cis-acting element in promoter and enhancer regions
NbBZR5	672	5	CAAT-box	promoter-related elements	CAAAT	+	common cis-acting element in promoter and enhancer regions
NbBZR5	675	4	CAAT-box	promoter-related elements	CAAT	-
NbBZR5	845	4	CAAT-box	promoter-related elements	CAAT	+
NbBZR5	847	4	CAAT-box	promoter-related elements	CAAT	-
NbBZR5	890	5	CAAT-box	promoter-related elements	CAAAT	-	common cis-acting element in promoter and enhancer regions
NbBZR5	928	5	CAAT-box	promoter-related elements	CAAAT	+	common cis-acting element in promoter and enhancer regions
NbBZR5	957	5	CAAT-box	promoter-related elements	CCAAT	+	common cis-acting element in promoter and enhancer regions
NbBZR5	958	4	CAAT-box	promoter-related elements	CAAT	+
NbBZR5	973	5	CAAT-box	promoter-related elements	CAAAT	+	common cis-acting element in promoter and enhancer regions
NbBZR5	1216	5	CAAT-box	promoter-related elements	CAAAT	+	common cis-acting element in promoter and enhancer regions
NbBZR5	1239	4	CAAT-box	promoter-related elements	CAAT	+
NbBZR5	1344	4	CAAT-box	promoter-related elements	CAAT	+
NbBZR5	1485	4	CAAT-box	promoter-related elements	CAAT	+
NbBZR5	1670	4	CAAT-box	promoter-related elements	CAAT	+
NbBZR5	1756	5	CAAT-box	promoter-related elements	CAAAT	-	common cis-acting element in promoter and enhancer regions
NbBZR5	916	6	MYB	promoter-related elements	TAACCA	-
NbBZR5	1025	6	MYB	promoter-related elements	CAACCA	+
NbBZR5	139	4	TATA-box	promoter-related elements	TATA	+	core promoter element around -30 of transcription start
NbBZR5	160	6	TATA-box	promoter-related elements	ATTATA	+	core promoter element around -30 of transcription start
NbBZR5	161	5	TATA-box	promoter-related elements	TATAA	-	core promoter element around -30 of transcription start
NbBZR5	162	4	TATA-box	promoter-related elements	TATA	+	core promoter element around -30 of transcription start
NbBZR5	338	6	TATA-box	promoter-related elements	ATATAT	+	core promoter element around -30 of transcription start
NbBZR5	339	6	TATA-box	promoter-related elements	TATATA	+	core promoter element around -30 of transcription start
NbBZR5	341	4	TATA-box	promoter-related elements	TATA	+	core promoter element around -30 of transcription start
NbBZR5	596	7	TATA-box	promoter-related elements	TATAAAA	-	core promoter element around -30 of transcription start
NbBZR5	597	6	TATA-box	promoter-related elements	TATAAA	-	core promoter element around -30 of transcription start
NbBZR5	598	5	TATA-box	promoter-related elements	TATAA	-	core promoter element around -30 of transcription start
NbBZR5	599	4	TATA-box	promoter-related elements	TATA	+	core promoter element around -30 of transcription start
NbBZR5	609	7	TATA-box	promoter-related elements	TATAAAA	-	core promoter element around -30 of transcription start
NbBZR5	610	6	TATA-box	promoter-related elements	TATAAA	-	core promoter element around -30 of transcription start
NbBZR5	611	5	TATA-box	promoter-related elements	TATAA	-	core promoter element around -30 of transcription start
NbBZR5	612	4	TATA-box	promoter-related elements	TATA	+	core promoter element around -30 of transcription start
NbBZR5	626	9	TATA-box	promoter-related elements	taTATAAAtc	-	core promoter element around -30 of transcription start
NbBZR5	629	7	TATA-box	promoter-related elements	TATAAAA	-	core promoter element around -30 of transcription start
NbBZR5	630	6	TATA-box	promoter-related elements	TATAAA	-	core promoter element around -30 of transcription start
NbBZR5	631	5	TATA-box	promoter-related elements	TATAA	-	core promoter element around -30 of transcription start
NbBZR5	632	4	TATA-box	promoter-related elements	TATA	+	core promoter element around -30 of transcription start
NbBZR5	715	7	TATA-box	promoter-related elements	TACAAAA	+	core promoter element around -30 of transcription start
NbBZR5	809	6	TATA-box	promoter-related elements	TATAAA	-	core promoter element around -30 of transcription start
NbBZR5	810	5	TATA-box	promoter-related elements	TATAA	-	core promoter element around -30 of transcription start
NbBZR5	811	4	TATA-box	promoter-related elements	TATA	+	core promoter element around -30 of transcription start
NbBZR5	834	6	TATA-box	promoter-related elements	ATATAA	+	core promoter element around -30 of transcription start
NbBZR5	835	4	TATA-box	promoter-related elements	TATA	+	core promoter element around -30 of transcription start
NbBZR5	854	6	TATA-box	promoter-related elements	ATATAA	+	core promoter element around -30 of transcription start
NbBZR5	855	4	TATA-box	promoter-related elements	TATA	+	core promoter element around -30 of transcription start
NbBZR5	903	6	TATA-box	promoter-related elements	TATAAA	-	core promoter element around -30 of transcription start
NbBZR5	904	5	TATA-box	promoter-related elements	TATAA	-	core promoter element around -30 of transcription start
NbBZR5	905	4	TATA-box	promoter-related elements	TATA	+	core promoter element around -30 of transcription start
NbBZR5	947	7	TATA-box	promoter-related elements	TATAAAT	-	core promoter element around -30 of transcription start
NbBZR5	948	6	TATA-box	promoter-related elements	TATAAA	-	core promoter element around -30 of transcription start
NbBZR5	949	5	TATA-box	promoter-related elements	TATAA	-	core promoter element around -30 of transcription start
NbBZR5	950	4	TATA-box	promoter-related elements	TATA	+	core promoter element around -30 of transcription start
NbBZR5	1100	4	TATA-box	promoter-related elements	TATA	-	core promoter element around -30 of transcription start
NbBZR5	1122	6	TATA-box	promoter-related elements	ATTATA	+	core promoter element around -30 of transcription start
NbBZR5	1123	7	TATA-box	promoter-related elements	TATATAA	-	core promoter element around -30 of transcription start
NbBZR5	1124	6	TATA-box	promoter-related elements	TATATA	-	core promoter element around -30 of transcription start
NbBZR5	1126	4	TATA-box	promoter-related elements	TATA	-	core promoter element around -30 of transcription start
NbBZR5	1138	8	TATA-box	promoter-related elements	TATAAATA	-	core promoter element around -30 of transcription start
NbBZR5	1139	7	TATA-box	promoter-related elements	TATAAAT	-	core promoter element around -30 of transcription start
NbBZR5	1140	6	TATA-box	promoter-related elements	TATAAA	-	core promoter element around -30 of transcription start
NbBZR5	1141	5	TATA-box	promoter-related elements	TATAA	-	core promoter element around -30 of transcription start
NbBZR5	1142	4	TATA-box	promoter-related elements	TATA	-	core promoter element around -30 of transcription start
NbBZR5	1149	7	TATA-box	promoter-related elements	TATAAAA	-	core promoter element around -30 of transcription start
NbBZR5	1150	6	TATA-box	promoter-related elements	TATAAA	-	core promoter element around -30 of transcription start
NbBZR5	1151	5	TATA-box	promoter-related elements	TATAA	-	core promoter element around -30 of transcription start
NbBZR5	1152	4	TATA-box	promoter-related elements	TATA	-	core promoter element around -30 of transcription start
NbBZR5	1251	5	TATA-box	promoter-related elements	TATAA	-	core promoter element around -30 of transcription start
NbBZR5	1252	4	TATA-box	promoter-related elements	TATA	-	core promoter element around -30 of transcription start
NbBZR5	1333	8	TATA-box	promoter-related elements	TATTTAAA	-	core promoter element around -30 of transcription start
NbBZR5	1378	6	TATA-box	promoter-related elements	ATTATA	+	core promoter element around -30 of transcription start
NbBZR5	1379	5	TATA-box	promoter-related elements	TATAA	-	core promoter element around -30 of transcription start
NbBZR5	1380	4	TATA-box	promoter-related elements	TATA	-	core promoter element around -30 of transcription start
NbBZR5	1432	6	TATA-box	promoter-related elements	ATATAA	+	core promoter element around -30 of transcription start
NbBZR5	1433	4	TATA-box	promoter-related elements	TATA	-	core promoter element around -30 of transcription start
NbBZR5	1537	4	TATA-box	promoter-related elements	TATA	-	core promoter element around -30 of transcription start
NbBZR5	1601	6	TATA-box	promoter-related elements	ATTATA	+	core promoter element around -30 of transcription start
NbBZR5	1602	5	TATA-box	promoter-related elements	TATAA	-	core promoter element around -30 of transcription start
NbBZR5	1603	4	TATA-box	promoter-related elements	TATA	-	core promoter element around -30 of transcription start
NbBZR5	1632	6	TATA-box	promoter-related elements	TATATA	-	core promoter element around -30 of transcription start
NbBZR5	1633	6	TATA-box	promoter-related elements	ATATAT	-	core promoter element around -30 of transcription start
NbBZR5	1634	6	TATA-box	promoter-related elements	TATATA	-	core promoter element around -30 of transcription start
NbBZR5	1636	4	TATA-box	promoter-related elements	TATA	-	core promoter element around -30 of transcription start
NbBZR5	1648	6	TATA-box	promoter-related elements	TATACA	-	core promoter element around -30 of transcription start
NbBZR5	1650	4	TATA-box	promoter-related elements	TATA	-	core promoter element around -30 of transcription start
NbBZR5	1662	6	TATA-box	promoter-related elements	ATATAA	+	core promoter element around -30 of transcription start
NbBZR5	1663	4	TATA-box	promoter-related elements	TATA	-	core promoter element around -30 of transcription start
NbBZR5	1677	4	TATA-box	promoter-related elements	TATA	-	core promoter element around -30 of transcription start
NbBZR5	1737	4	TATA-box	promoter-related elements	TATA	-	core promoter element around -30 of transcription start
NbBZR5	1789	6	TATA-box	promoter-related elements	TATAAA	-	core promoter element around -30 of transcription start
NbBZR5	1790	5	TATA-box	promoter-related elements	TATAA	-	core promoter element around -30 of transcription start
NbBZR5	1791	4	TATA-box	promoter-related elements	TATA	-	core promoter element around -30 of transcription start
NbBZR5	1814	4	TATA-box	promoter-related elements	TATA	-	core promoter element around -30 of transcription start
NbBZR5	1915	9	TATA-box	promoter-related elements	taTATAAAtc	-	core promoter element around -30 of transcription start
NbBZR5	1916	7	TATA-box	promoter-related elements	TATAAAT	-	core promoter element around -30 of transcription start
NbBZR5	1917	6	TATA-box	promoter-related elements	TATAAA	-	core promoter element around -30 of transcription start
NbBZR5	1918	7	TATA-box	promoter-related elements	TATATAA	-	core promoter element around -30 of transcription start
NbBZR5	1919	6	TATA-box	promoter-related elements	TATATA	-	core promoter element around -30 of transcription start
NbBZR5	1920	6	TATA-box	promoter-related elements	ATATAT	-	core promoter element around -30 of transcription start
NbBZR5	1921	6	TATA-box	promoter-related elements	TATATA	-	core promoter element around -30 of transcription start
NbBZR5	1922	6	TATA-box	promoter-related elements	ATATAT	-	core promoter element around -30 of transcription start
NbBZR5	1923	4	TATA-box	promoter-related elements	TATA	-	core promoter element around -30 of transcription start
NbBZR5	359	5	as-1	promoter-related elements	TGACG	+
NbBZR5	536	5	as-1	promoter-related elements	TGACG	-
NbBZR5	595	8	TATA	promoter-related elements	TATAAAAT	-
NbBZR5	608	8	TATA	promoter-related elements	TATAAAAT	-
NbBZR5	1055	9	AT-rich sequence	promoter-related elements	TAAAATACT	+	element for maximal elicitor-mediated activation (2copies)
NbBZR5	573	6	W box	other elements	TTGACC	+
NbBZR5	518	5	Unnamed__1	other elements	CGTGG	-
NbBZR5	719	11	Unnamed__1	other elements	GAATTTAATTAA	+	60K protein binding site
NbBZR5	625	10	Unnamed__6	other elements	taTAAATATct	-
NbBZR5	127	4	Unnamed__4	other elements	CTCC	+
NbBZR5	527	4	Unnamed__4	other elements	CTCC	+
NbBZR5	706	4	Unnamed__4	other elements	CTCC	+
NbBZR5	955	4	Unnamed__4	other elements	CTCC	+
NbBZR5	1533	4	Unnamed__4	other elements	CTCC	-
NbBZR5	1591	4	Unnamed__4	other elements	CTCC	+
NbBZR5	1610	4	Unnamed__4	other elements	CTCC	+
NbBZR5	1897	4	Unnamed__4	other elements	CTCC	+
NbBZR5	1262	6	G-box	light-responsive elements	TACGTG	-	cis-acting regulatory element involved in light responsiveness
NbBZR5	1760	6	G-box	light-responsive elements	CACGAC	-	cis-acting regulatory element involved in light responsiveness
NbBZR5	1466	6	GT1-motif	light-responsive elements	GGTTAA	+	light responsive element
NbBZR5	833	9	ATCT-motif	light-responsive elements	AATCTAATCC	+	part of a conserved DNA module involved in light responsiveness
NbBZR5	975	9	ATCT-motif	light-responsive elements	AATCTAATCC	+	part of a conserved DNA module involved in light responsiveness
NbBZR5	741	9	I-box	light-responsive elements	gGATAAGGTG	-	part of a light responsive element
NbBZR5	587	6	Box 4	light-responsive elements	ATTAAT	+	part of a conserved DNA module involved in light responsiveness
NbBZR5	1284	6	Box 4	light-responsive elements	ATTAAT	-	part of a conserved DNA module involved in light responsiveness
NbBZR5	1906	6	Box 4	light-responsive elements	ATTAAT	-	part of a conserved DNA module involved in light responsiveness
NbBZR5	291	6	MYC	hormone-responsive elements	CATTTG	-
NbBZR5	845	6	MYC	hormone-responsive elements	CAATTG	+
NbBZR5	1556	6	MYC	hormone-responsive elements	CATGTG	-
NbBZR5	1262	6	ABRE4	hormone-responsive elements	CACGTA	+
NbBZR5	359	5	CGTCA-motif	hormone-responsive elements	CGTCA	-	cis-acting regulatory element involved in the MeJA-responsiveness
NbBZR5	536	5	CGTCA-motif	hormone-responsive elements	CGTCA	+	cis-acting regulatory element involved in the MeJA-responsiveness
NbBZR5	758	6	TGA-element	hormone-responsive elements	AACGAC	-	auxin-responsive element
NbBZR5	373	7	ABRE	hormone-responsive elements	TACGGTC	+	cis-acting element involved in the abscisic acid responsiveness
NbBZR5	1262	5	ABRE	hormone-responsive elements	ACGTG	-	cis-acting element involved in the abscisic acid responsiveness
NbBZR5	359	5	TGACG-motif	hormone-responsive elements	TGACG	+	cis-acting regulatory element involved in the MeJA-responsiveness
NbBZR5	536	5	TGACG-motif	hormone-responsive elements	TGACG	-	cis-acting regulatory element involved in the MeJA-responsiveness
NbBZR5	881	7	TATC-box	hormone-responsive elements	TATCCCA	-	cis-acting element involved in gibberellin-responsiveness
NbBZR5	934	7	TATC-box	hormone-responsive elements	TATCCCA	+	cis-acting element involved in gibberellin-responsiveness
NbBZR5	820	9	TCA-element	hormone-responsive elements	CCATCTTTTT	-	cis-acting element involved in salicylic acid responsiveness
NbBZR5	1652	7	Myc	hormone-responsive elements	TCTCTTA	-
NbBZR5	1262	6	ABRE3a	hormone-responsive elements	TACGTG	-
NbBZR5	448	8	ERE	hormone-responsive elements	ATTTTAAA	-
NbBZR5	1275	8	ERE	hormone-responsive elements	ATTTTAAA	+
NbBZR5	1718	6	ARE	environmental stress-related elements	AAACCA	+	cis-acting regulatory element essential for the anaerobic induction
NbBZR5	1852	6	WRE3	environmental stress-related elements	CCACCT	+
NbBZR5	1373	9	WUN-motif	environmental stress-related elements	TAATTACTC	-
NbBZR5	1225	6	MBS	environmental stress-related elements	CAACTG	+	MYB binding site involved in drought-inducibility
NbBZR5	644	6	LTR	environmental stress-related elements	CCGAAA	-	cis-acting element involved in low-temperature responsiveness
NbBZR5	708	6	LTR	environmental stress-related elements	CCGAAA	+	cis-acting element involved in low-temperature responsiveness
NbBZR5	754	5	STRE	environmental stress-related elements	AGGGG	+
NbBZR6	459	6	MYB-like sequence	site-binding related elements	TAACCA	+
NbBZR6	1429	6	MYB-like sequence	site-binding related elements	TAACCA	-
NbBZR6	587	10	AT-rich element	site-binding related elements	ATAGAAATCAA	+	binding site of AT-rich DNA binding protein (ATBP-1)
NbBZR6	73	5	CAAT-box	promoter-related elements	CAAAT	-	common cis-acting element in promoter and enhancer regions
NbBZR6	171	4	CAAT-box	promoter-related elements	CAAT	-
NbBZR6	272	4	CAAT-box	promoter-related elements	CAAT	-
NbBZR6	358	5	CAAT-box	promoter-related elements	CAAAT	-	common cis-acting element in promoter and enhancer regions
NbBZR6	559	4	CAAT-box	promoter-related elements	CAAT	-
NbBZR6	584	5	CAAT-box	promoter-related elements	CAAAT	+	common cis-acting element in promoter and enhancer regions
NbBZR6	605	4	CAAT-box	promoter-related elements	CAAT	+
NbBZR6	782	4	CAAT-box	promoter-related elements	CAAT	+
NbBZR6	863	5	CAAT-box	promoter-related elements	CAAAT	+	common cis-acting element in promoter and enhancer regions
NbBZR6	879	4	CAAT-box	promoter-related elements	CAAT	+
NbBZR6	916	4	CAAT-box	promoter-related elements	CAAT	+
NbBZR6	925	5	CAAT-box	promoter-related elements	CAAAT	-	common cis-acting element in promoter and enhancer regions
NbBZR6	1006	5	CAAT-box	promoter-related elements	CAAAT	+	common cis-acting element in promoter and enhancer regions
NbBZR6	1061	4	CAAT-box	promoter-related elements	CAAT	+
NbBZR6	1090	4	CAAT-box	promoter-related elements	CAAT	+
NbBZR6	1111	5	CAAT-box	promoter-related elements	CAAAT	-	common cis-acting element in promoter and enhancer regions
NbBZR6	1258	5	CAAT-box	promoter-related elements	CAAAT	+	common cis-acting element in promoter and enhancer regions
NbBZR6	1452	5	CAAT-box	promoter-related elements	CAAAT	+	common cis-acting element in promoter and enhancer regions
NbBZR6	1468	4	CAAT-box	promoter-related elements	CAAT	+
NbBZR6	1482	4	CAAT-box	promoter-related elements	CAAT	-
NbBZR6	1489	5	CAAT-box	promoter-related elements	CAAAT	+	common cis-acting element in promoter and enhancer regions
NbBZR6	1512	4	CAAT-box	promoter-related elements	CAAT	-
NbBZR6	1526	5	CAAT-box	promoter-related elements	CAAAT	+	common cis-acting element in promoter and enhancer regions
NbBZR6	1529	4	CAAT-box	promoter-related elements	CAAT	-
NbBZR6	1548	4	CAAT-box	promoter-related elements	CAAT	+
NbBZR6	1890	4	CAAT-box	promoter-related elements	CAAT	+
NbBZR6	1928	4	CAAT-box	promoter-related elements	CAAT	+
NbBZR6	1950	5	CAAT-box	promoter-related elements	CAAAT	+	common cis-acting element in promoter and enhancer regions
NbBZR6	1961	4	CAAT-box	promoter-related elements	CAAT	+
NbBZR6	1969	4	CAAT-box	promoter-related elements	CAAT	+
NbBZR6	459	6	MYB	promoter-related elements	TAACCA	+
NbBZR6	1429	6	MYB	promoter-related elements	TAACCA	-
NbBZR6	289	6	TATA-box	promoter-related elements	ATATAT	+	core promoter element around -30 of transcription start
NbBZR6	290	6	TATA-box	promoter-related elements	TATATA	+	core promoter element around -30 of transcription start
NbBZR6	292	4	TATA-box	promoter-related elements	TATA	+	core promoter element around -30 of transcription start
NbBZR6	414	7	TATA-box	promoter-related elements	TATAAAA	-	core promoter element around -30 of transcription start
NbBZR6	415	6	TATA-box	promoter-related elements	TATAAA	-	core promoter element around -30 of transcription start
NbBZR6	416	5	TATA-box	promoter-related elements	TATAA	-	core promoter element around -30 of transcription start
NbBZR6	417	4	TATA-box	promoter-related elements	TATA	+	core promoter element around -30 of transcription start
NbBZR6	429	6	TATA-box	promoter-related elements	ATATAA	+	core promoter element around -30 of transcription start
NbBZR6	430	4	TATA-box	promoter-related elements	TATA	+	core promoter element around -30 of transcription start
NbBZR6	442	4	TATA-box	promoter-related elements	TATA	+	core promoter element around -30 of transcription start
NbBZR6	486	9	TATA-box	promoter-related elements	taTATAAAtc	-	core promoter element around -30 of transcription start
NbBZR6	487	7	TATA-box	promoter-related elements	TATAAAT	-	core promoter element around -30 of transcription start
NbBZR6	488	6	TATA-box	promoter-related elements	TATAAA	-	core promoter element around -30 of transcription start
NbBZR6	489	7	TATA-box	promoter-related elements	TATATAA	-	core promoter element around -30 of transcription start
NbBZR6	490	6	TATA-box	promoter-related elements	TATATA	+	core promoter element around -30 of transcription start
NbBZR6	491	6	TATA-box	promoter-related elements	ATATAT	+	core promoter element around -30 of transcription start
NbBZR6	492	6	TATA-box	promoter-related elements	TATATA	+	core promoter element around -30 of transcription start
NbBZR6	494	4	TATA-box	promoter-related elements	TATA	+	core promoter element around -30 of transcription start
NbBZR6	499	8	TATA-box	promoter-related elements	TATTTAAA	-	core promoter element around -30 of transcription start
NbBZR6	548	6	TATA-box	promoter-related elements	ATTATA	+	core promoter element around -30 of transcription start
NbBZR6	549	7	TATA-box	promoter-related elements	TATATAA	-	core promoter element around -30 of transcription start
NbBZR6	550	6	TATA-box	promoter-related elements	TATATA	+	core promoter element around -30 of transcription start
NbBZR6	551	6	TATA-box	promoter-related elements	ATATAT	+	core promoter element around -30 of transcription start
NbBZR6	552	6	TATA-box	promoter-related elements	TATATA	+	core promoter element around -30 of transcription start
NbBZR6	553	6	TATA-box	promoter-related elements	ATATAT	+	core promoter element around -30 of transcription start
NbBZR6	554	6	TATA-box	promoter-related elements	TATATA	+	core promoter element around -30 of transcription start
NbBZR6	555	6	TATA-box	promoter-related elements	ATATAT	+	core promoter element around -30 of transcription start
NbBZR6	556	4	TATA-box	promoter-related elements	TATA	+	core promoter element around -30 of transcription start
NbBZR6	598	7	TATA-box	promoter-related elements	TATAAAT	-	core promoter element around -30 of transcription start
NbBZR6	599	6	TATA-box	promoter-related elements	TATAAA	-	core promoter element around -30 of transcription start
NbBZR6	600	5	TATA-box	promoter-related elements	TATAA	-	core promoter element around -30 of transcription start
NbBZR6	601	4	TATA-box	promoter-related elements	TATA	+	core promoter element around -30 of transcription start
NbBZR6	611	6	TATA-box	promoter-related elements	ATATAT	+	core promoter element around -30 of transcription start
NbBZR6	612	4	TATA-box	promoter-related elements	TATA	+	core promoter element around -30 of transcription start
NbBZR6	625	9	TATA-box	promoter-related elements	ccTATAAAaa	-	core promoter element around -30 of transcription start
NbBZR6	626	7	TATA-box	promoter-related elements	TATAAAA	-	core promoter element around -30 of transcription start
NbBZR6	627	6	TATA-box	promoter-related elements	TATAAA	-	core promoter element around -30 of transcription start
NbBZR6	628	5	TATA-box	promoter-related elements	TATAA	-	core promoter element around -30 of transcription start
NbBZR6	629	4	TATA-box	promoter-related elements	TATA	+	core promoter element around -30 of transcription start
NbBZR6	637	7	TATA-box	promoter-related elements	TATAAAA	-	core promoter element around -30 of transcription start
NbBZR6	638	6	TATA-box	promoter-related elements	TATAAA	-	core promoter element around -30 of transcription start
NbBZR6	639	7	TATA-box	promoter-related elements	TATATAA	-	core promoter element around -30 of transcription start
NbBZR6	640	6	TATA-box	promoter-related elements	TATATA	+	core promoter element around -30 of transcription start
NbBZR6	641	6	TATA-box	promoter-related elements	ATATAA	+	core promoter element around -30 of transcription start
NbBZR6	642	4	TATA-box	promoter-related elements	TATA	+	core promoter element around -30 of transcription start
NbBZR6	721	4	TATA-box	promoter-related elements	TATA	+	core promoter element around -30 of transcription start
NbBZR6	825	6	TATA-box	promoter-related elements	ATATAA	+	core promoter element around -30 of transcription start
NbBZR6	826	4	TATA-box	promoter-related elements	TATA	+	core promoter element around -30 of transcription start
NbBZR6	832	6	TATA-box	promoter-related elements	ATTATA	+	core promoter element around -30 of transcription start
NbBZR6	833	7	TATA-box	promoter-related elements	TATATAA	-	core promoter element around -30 of transcription start
NbBZR6	834	6	TATA-box	promoter-related elements	TATATA	+	core promoter element around -30 of transcription start
NbBZR6	835	6	TATA-box	promoter-related elements	ATATAA	+	core promoter element around -30 of transcription start
NbBZR6	836	4	TATA-box	promoter-related elements	TATA	+	core promoter element around -30 of transcription start
NbBZR6	852	7	TATA-box	promoter-related elements	TATAAAA	-	core promoter element around -30 of transcription start
NbBZR6	853	6	TATA-box	promoter-related elements	TATAAA	-	core promoter element around -30 of transcription start
NbBZR6	854	5	TATA-box	promoter-related elements	TATAA	-	core promoter element around -30 of transcription start
NbBZR6	855	4	TATA-box	promoter-related elements	TATA	+	core promoter element around -30 of transcription start
NbBZR6	1067	6	TATA-box	promoter-related elements	ATATAT	-	core promoter element around -30 of transcription start
NbBZR6	1068	4	TATA-box	promoter-related elements	TATA	-	core promoter element around -30 of transcription start
NbBZR6	1144	5	TATA-box	promoter-related elements	TATAA	-	core promoter element around -30 of transcription start
NbBZR6	1145	4	TATA-box	promoter-related elements	TATA	-	core promoter element around -30 of transcription start
NbBZR6	1176	4	TATA-box	promoter-related elements	TATA	-	core promoter element around -30 of transcription start
NbBZR6	1386	5	TATA-box	promoter-related elements	TATAA	-	core promoter element around -30 of transcription start
NbBZR6	1387	4	TATA-box	promoter-related elements	TATA	-	core promoter element around -30 of transcription start
NbBZR6	1412	4	TATA-box	promoter-related elements	TATA	-	core promoter element around -30 of transcription start
NbBZR6	1622	4	TATA-box	promoter-related elements	TATA	-	core promoter element around -30 of transcription start
NbBZR6	1677	6	TATA-box	promoter-related elements	TATATA	-	core promoter element around -30 of transcription start
NbBZR6	1678	6	TATA-box	promoter-related elements	ATATAA	+	core promoter element around -30 of transcription start
NbBZR6	1679	4	TATA-box	promoter-related elements	TATA	-	core promoter element around -30 of transcription start
NbBZR6	1743	6	TATA-box	promoter-related elements	ATTATA	+	core promoter element around -30 of transcription start
NbBZR6	1744	7	TATA-box	promoter-related elements	TATATAA	-	core promoter element around -30 of transcription start
NbBZR6	1745	6	TATA-box	promoter-related elements	TATATA	-	core promoter element around -30 of transcription start
NbBZR6	1746	6	TATA-box	promoter-related elements	ATATAA	+	core promoter element around -30 of transcription start
NbBZR6	1747	4	TATA-box	promoter-related elements	TATA	-	core promoter element around -30 of transcription start
NbBZR6	1805	6	TATA-box	promoter-related elements	TATACA	-	core promoter element around -30 of transcription start
NbBZR6	1807	4	TATA-box	promoter-related elements	TATA	-	core promoter element around -30 of transcription start
NbBZR6	1940	7	TATA-box	promoter-related elements	TACAAAA	+	core promoter element around -30 of transcription start
NbBZR6	836	8	TATA	promoter-related elements	TATAAAAT	+
NbBZR6	851	8	TATA	promoter-related elements	TATAAAAT	-
NbBZR6	1267	6	Unnamed__2	other elements	CCCCGG	+
NbBZR6	576	9	AAGAA-motif	other elements	gGTAAAGAAA	-
NbBZR6	56	4	Unnamed__4	other elements	CTCC	-
NbBZR6	128	4	Unnamed__4	other elements	CTCC	-
NbBZR6	155	4	Unnamed__4	other elements	CTCC	-
NbBZR6	198	4	Unnamed__4	other elements	CTCC	+
NbBZR6	1180	4	Unnamed__4	other elements	CTCC	+
NbBZR6	1201	4	Unnamed__4	other elements	CTCC	-
NbBZR6	1229	4	Unnamed__4	other elements	CTCC	+
NbBZR6	1282	4	Unnamed__4	other elements	CTCC	+
NbBZR6	1900	4	Unnamed__4	other elements	CTCC	+
NbBZR6	1933	4	Unnamed__4	other elements	CTCC	+
NbBZR6	352	5	Unnamed__1	other elements	CGTGG	+
NbBZR6	1873	9	CTAG-motif	other elements	ACTAGCAGAA	-
NbBZR6	483	10	Unnamed__6	other elements	taTAAATATct	-
NbBZR6	1932	7	TCCC-motif	light-responsive elements	TCTCCCT	+	part of a light responsive element
NbBZR6	821	6	Box 4	light-responsive elements	ATTAAT	+	part of a conserved DNA module involved in light responsiveness
NbBZR6	1473	6	Box 4	light-responsive elements	ATTAAT	-	part of a conserved DNA module involved in light responsiveness
NbBZR6	1711	6	Box 4	light-responsive elements	ATTAAT	-	part of a conserved DNA module involved in light responsiveness
NbBZR6	1715	6	Box 4	light-responsive elements	ATTAAT	-	part of a conserved DNA module involved in light responsiveness
NbBZR6	373	6	G-box	light-responsive elements	CACGTC	-	cis-acting regulatory element involved in light responsiveness
NbBZR6	457	7	GT1-motif	light-responsive elements	GGTTAAT	-	light responsive element
NbBZR6	458	6	GT1-motif	light-responsive elements	GGTTAA	-	light responsive element
NbBZR6	1430	6	GT1-motif	light-responsive elements	GGTTAA	+	light responsive element
NbBZR6	1442	7	GT1-motif	light-responsive elements	GGTTAAT	+	light responsive element
NbBZR6	1668	6	GT1-motif	light-responsive elements	GGTTAA	-	light responsive element
NbBZR6	782	11	AAAC-motif	light-responsive elements	CAATCAAAACCT	+	light responsive element
NbBZR6	350	6	G-Box	light-responsive elements	CACGTT	-	cis-acting regulatory element involved in light responsiveness
NbBZR6	656	7	Myc	hormone-responsive elements	TCTCTTA	-
NbBZR6	420	8	ERE	hormone-responsive elements	ATTTTAAA	+
NbBZR6	673	8	ERE	hormone-responsive elements	ATTTTAAA	-
NbBZR6	326	6	MYC	hormone-responsive elements	CATGTG	-
NbBZR6	1452	6	MYC	hormone-responsive elements	CATTTG	-
NbBZR6	1489	6	MYC	hormone-responsive elements	CATTTG	-
NbBZR6	351	5	ABRE	hormone-responsive elements	ACGTG	+	cis-acting element involved in the abscisic acid responsiveness
NbBZR6	374	5	ABRE	hormone-responsive elements	ACGTG	+	cis-acting element involved in the abscisic acid responsiveness
NbBZR6	1266	6	GC-motif	environmental stress-related elements	CCCCCG	+	enhancer-like element involved in anoxic specific inducibility
NbBZR6	264	5	STRE	environmental stress-related elements	AGGGG	-
NbBZR6	363	5	STRE	environmental stress-related elements	AGGGG	+
NbBZR6	1368	5	STRE	environmental stress-related elements	AGGGG	-
NbBZR6	34	6	ARE	environmental stress-related elements	AAACCA	+	cis-acting regulatory element essential for the anaerobic induction
NbBZR6	788	6	ARE	environmental stress-related elements	AAACCA	+	cis-acting regulatory element essential for the anaerobic induction
NbBZR6	1955	6	ARE	environmental stress-related elements	AAACCA	+	cis-acting regulatory element essential for the anaerobic induction
NbBZR6	1330	7	DRE1	environmental stress-related elements	ACCGAGA	-
NbBZR6	114	6	WRE3	environmental stress-related elements	CCACCT	-
NbBZR6	1516	8	O2-site	development-related elements	GATGA(C/T)(A/G)TG(A/G)	-	cis-acting regulatory element involved in zein metabolism regulation
NbBZR7	206	9.5	HD-Zip 3	site-binding related elements	GTAAT(G/C)ATTAC	+	protein binding site
NbBZR7	1076	8	re2f-1	site-binding related elements	GCGGGAAA	-
NbBZR7	1409	6	MYB-like sequence	site-binding related elements	TAACCA	-
NbBZR7	1600	6	CCAAT-box	site-binding related elements	CAACGG	-	MYBHv1 binding site
NbBZR7	609	6	Myb-binding site	promoter-related elements	CAACAG	-
NbBZR7	1955	6	Myb-binding site	promoter-related elements	CAACAG	+
NbBZR7	701	8	AP-1	promoter-related elements	TGAGTTAG	+
NbBZR7	914	8	AP-1	promoter-related elements	TGAGTTAG	+
NbBZR7	1930	6	Myb	promoter-related elements	CAACTG	-
NbBZR7	1978	6	Myb	promoter-related elements	CAACTG	-
NbBZR7	1208	8	TATA	promoter-related elements	TATAAAAT	+
NbBZR7	1719	8	TATA	promoter-related elements	TATAAAAT	-
NbBZR7	56	4	CAAT-box	promoter-related elements	CAAT	-
NbBZR7	63	4	CAAT-box	promoter-related elements	CAAT	-
NbBZR7	123	4	CAAT-box	promoter-related elements	CAAT	-
NbBZR7	132	4	CAAT-box	promoter-related elements	CAAT	-
NbBZR7	168	4	CAAT-box	promoter-related elements	CAAT	-
NbBZR7	174	4	CAAT-box	promoter-related elements	CAAT	+
NbBZR7	198	5	CAAT-box	promoter-related elements	CAAAT	-	common cis-acting element in promoter and enhancer regions
NbBZR7	272	4	CAAT-box	promoter-related elements	CAAT	-
NbBZR7	329	4	CAAT-box	promoter-related elements	CAAT	-
NbBZR7	341	4	CAAT-box	promoter-related elements	CAAT	+
NbBZR7	343	4	CAAT-box	promoter-related elements	CAAT	-
NbBZR7	362	4	CAAT-box	promoter-related elements	CAAT	+
NbBZR7	364	4	CAAT-box	promoter-related elements	CAAT	-
NbBZR7	372	4	CAAT-box	promoter-related elements	CAAT	+
NbBZR7	395	4	CAAT-box	promoter-related elements	CAAT	-
NbBZR7	429	4	CAAT-box	promoter-related elements	CAAT	-
NbBZR7	444	8	CAAT-box	promoter-related elements	CCCAATTT	+	common cis-acting element in promoter and enhancer regions
NbBZR7	445	5	CAAT-box	promoter-related elements	CCAAT	+	common cis-acting element in promoter and enhancer regions
NbBZR7	446	4	CAAT-box	promoter-related elements	CAAT	+
NbBZR7	486	5	CAAT-box	promoter-related elements	CCAAT	+	common cis-acting element in promoter and enhancer regions
NbBZR7	487	4	CAAT-box	promoter-related elements	CAAT	+
NbBZR7	626	5	CAAT-box	promoter-related elements	CCAAT	-	common cis-acting element in promoter and enhancer regions
NbBZR7	635	5	CAAT-box	promoter-related elements	CAAAT	-	common cis-acting element in promoter and enhancer regions
NbBZR7	669	4	CAAT-box	promoter-related elements	CAAT	+
NbBZR7	711	5	CAAT-box	promoter-related elements	CCAAT	+	common cis-acting element in promoter and enhancer regions
NbBZR7	712	4	CAAT-box	promoter-related elements	CAAT	+
NbBZR7	751	5	CAAT-box	promoter-related elements	CCAAT	+	common cis-acting element in promoter and enhancer regions
NbBZR7	752	4	CAAT-box	promoter-related elements	CAAT	+
NbBZR7	757	4	CAAT-box	promoter-related elements	CAAT	-
NbBZR7	848	5	CAAT-box	promoter-related elements	CAAAT	-	common cis-acting element in promoter and enhancer regions
NbBZR7	882	4	CAAT-box	promoter-related elements	CAAT	+
NbBZR7	924	5	CAAT-box	promoter-related elements	CCAAT	+	common cis-acting element in promoter and enhancer regions
NbBZR7	925	4	CAAT-box	promoter-related elements	CAAT	+
NbBZR7	962	5	CAAT-box	promoter-related elements	CAAAT	-	common cis-acting element in promoter and enhancer regions
NbBZR7	993	5	CAAT-box	promoter-related elements	CAAAT	-	common cis-acting element in promoter and enhancer regions
NbBZR7	1000	4	CAAT-box	promoter-related elements	CAAT	-
NbBZR7	1072	4	CAAT-box	promoter-related elements	CAAT	-
NbBZR7	1155	4	CAAT-box	promoter-related elements	CAAT	+
NbBZR7	1238	5	CAAT-box	promoter-related elements	CCAAT	-	common cis-acting element in promoter and enhancer regions
NbBZR7	1255	4	CAAT-box	promoter-related elements	CAAT	+
NbBZR7	1331	5	CAAT-box	promoter-related elements	CAAAT	-	common cis-acting element in promoter and enhancer regions
NbBZR7	1345	4	CAAT-box	promoter-related elements	CAAT	-
NbBZR7	1444	4	CAAT-box	promoter-related elements	CAAT	-
NbBZR7	1492	4	CAAT-box	promoter-related elements	CAAT	-
NbBZR7	1501	5	CAAT-box	promoter-related elements	CAAAT	+	common cis-acting element in promoter and enhancer regions
NbBZR7	1504	4	CAAT-box	promoter-related elements	CAAT	-
NbBZR7	1516	5	CAAT-box	promoter-related elements	CAAAT	+	common cis-acting element in promoter and enhancer regions
NbBZR7	1523	4	CAAT-box	promoter-related elements	CAAT	+
NbBZR7	1693	4	CAAT-box	promoter-related elements	CAAT	-
NbBZR7	1809	4	CAAT-box	promoter-related elements	CAAT	+
NbBZR7	1847	4	CAAT-box	promoter-related elements	CAAT	+
NbBZR7	1869	5	CAAT-box	promoter-related elements	CAAAT	+	common cis-acting element in promoter and enhancer regions
NbBZR7	1880	4	CAAT-box	promoter-related elements	CAAT	+
NbBZR7	1888	4	CAAT-box	promoter-related elements	CAAT	+
NbBZR7	1917	5	CAAT-box	promoter-related elements	CAAAT	+	common cis-acting element in promoter and enhancer regions
NbBZR7	1961	4	CAAT-box	promoter-related elements	CAAT	+
NbBZR7	1974	4	CAAT-box	promoter-related elements	CAAT	-
NbBZR7	118	6	MYB	promoter-related elements	CAACCA	+
NbBZR7	609	6	MYB	promoter-related elements	CAACAG	-
NbBZR7	970	6	MYB	promoter-related elements	CAACCA	-
NbBZR7	974	6	MYB	promoter-related elements	CAACCA	-
NbBZR7	1409	6	MYB	promoter-related elements	TAACCA	-
NbBZR7	1955	6	MYB	promoter-related elements	CAACAG	+
NbBZR7	53	4	TATA-box	promoter-related elements	TATA	+	core promoter element around -30 of transcription start
NbBZR7	90	7	TATA-box	promoter-related elements	TACAAAA	-	core promoter element around -30 of transcription start
NbBZR7	137	6	TATA-box	promoter-related elements	TATATA	+	core promoter element around -30 of transcription start
NbBZR7	138	6	TATA-box	promoter-related elements	ATATAA	+	core promoter element around -30 of transcription start
NbBZR7	139	4	TATA-box	promoter-related elements	TATA	+	core promoter element around -30 of transcription start
NbBZR7	176	6	TATA-box	promoter-related elements	ATATAA	+	core promoter element around -30 of transcription start
NbBZR7	177	4	TATA-box	promoter-related elements	TATA	+	core promoter element around -30 of transcription start
NbBZR7	421	4	TATA-box	promoter-related elements	TATA	+	core promoter element around -30 of transcription start
NbBZR7	448	7	TATA-box	promoter-related elements	TATAAAT	-	core promoter element around -30 of transcription start
NbBZR7	449	6	TATA-box	promoter-related elements	TATAAA	-	core promoter element around -30 of transcription start
NbBZR7	450	5	TATA-box	promoter-related elements	TATAA	-	core promoter element around -30 of transcription start
NbBZR7	451	4	TATA-box	promoter-related elements	TATA	+	core promoter element around -30 of transcription start
NbBZR7	655	5	TATA-box	promoter-related elements	TATAA	-	core promoter element around -30 of transcription start
NbBZR7	656	4	TATA-box	promoter-related elements	TATA	+	core promoter element around -30 of transcription start
NbBZR7	868	5	TATA-box	promoter-related elements	TATAA	-	core promoter element around -30 of transcription start
NbBZR7	869	4	TATA-box	promoter-related elements	TATA	+	core promoter element around -30 of transcription start
NbBZR7	1017	8	TATA-box	promoter-related elements	TACATAAA	+	core promoter element around -30 of transcription start
NbBZR7	1181	8	TATA-box	promoter-related elements	TATTTAAA	-	core promoter element around -30 of transcription start
NbBZR7	1197	6	TATA-box	promoter-related elements	ATATAA	+	core promoter element around -30 of transcription start
NbBZR7	1198	4	TATA-box	promoter-related elements	TATA	-	core promoter element around -30 of transcription start
NbBZR7	1204	6	TATA-box	promoter-related elements	ATTATA	+	core promoter element around -30 of transcription start
NbBZR7	1205	7	TATA-box	promoter-related elements	TATATAA	-	core promoter element around -30 of transcription start
NbBZR7	1206	6	TATA-box	promoter-related elements	TATATA	-	core promoter element around -30 of transcription start
NbBZR7	1207	6	TATA-box	promoter-related elements	ATATAA	+	core promoter element around -30 of transcription start
NbBZR7	1208	4	TATA-box	promoter-related elements	TATA	-	core promoter element around -30 of transcription start
NbBZR7	1224	8	TATA-box	promoter-related elements	TATTTAAA	+	core promoter element around -30 of transcription start
NbBZR7	1270	4	TATA-box	promoter-related elements	TATA	-	core promoter element around -30 of transcription start
NbBZR7	1282	8	TATA-box	promoter-related elements	TATTTAAA	+	core promoter element around -30 of transcription start
NbBZR7	1327	6	TATA-box	promoter-related elements	ATATAT	-	core promoter element around -30 of transcription start
NbBZR7	1328	4	TATA-box	promoter-related elements	TATA	-	core promoter element around -30 of transcription start
NbBZR7	1361	4	TATA-box	promoter-related elements	TATA	-	core promoter element around -30 of transcription start
NbBZR7	1392	4	TATA-box	promoter-related elements	TATA	-	core promoter element around -30 of transcription start
NbBZR7	1480	7	TATA-box	promoter-related elements	TACAAAA	+	core promoter element around -30 of transcription start
NbBZR7	1651	4	TATA-box	promoter-related elements	TATA	-	core promoter element around -30 of transcription start
NbBZR7	1720	7	TATA-box	promoter-related elements	TATAAAA	-	core promoter element around -30 of transcription start
NbBZR7	1721	6	TATA-box	promoter-related elements	TATAAA	-	core promoter element around -30 of transcription start
NbBZR7	1722	5	TATA-box	promoter-related elements	TATAA	-	core promoter element around -30 of transcription start
NbBZR7	1723	4	TATA-box	promoter-related elements	TATA	-	core promoter element around -30 of transcription start
NbBZR7	1735	6	TATA-box	promoter-related elements	ATTATA	+	core promoter element around -30 of transcription start
NbBZR7	1736	7	TATA-box	promoter-related elements	TATATAA	-	core promoter element around -30 of transcription start
NbBZR7	1737	6	TATA-box	promoter-related elements	TATATA	-	core promoter element around -30 of transcription start
NbBZR7	1738	6	TATA-box	promoter-related elements	ATATAA	+	core promoter element around -30 of transcription start
NbBZR7	1739	4	TATA-box	promoter-related elements	TATA	-	core promoter element around -30 of transcription start
NbBZR7	1773	4	TATA-box	promoter-related elements	TATA	-	core promoter element around -30 of transcription start
NbBZR7	1859	7	TATA-box	promoter-related elements	TACAAAA	+	core promoter element around -30 of transcription start
NbBZR7	568	5	Unnamed__1	other elements	CGTGG	+
NbBZR7	791	5	Unnamed__1	other elements	CGTGG	-
NbBZR7	149	4	Unnamed__4	other elements	CTCC	+
NbBZR7	475	4	Unnamed__4	other elements	CTCC	-
NbBZR7	511	4	Unnamed__4	other elements	CTCC	-
NbBZR7	598	4	Unnamed__4	other elements	CTCC	+
NbBZR7	629	4	Unnamed__4	other elements	CTCC	-
NbBZR7	651	4	Unnamed__4	other elements	CTCC	+
NbBZR7	796	4	Unnamed__4	other elements	CTCC	+
NbBZR7	842	4	Unnamed__4	other elements	CTCC	-
NbBZR7	864	4	Unnamed__4	other elements	CTCC	+
NbBZR7	1819	4	Unnamed__4	other elements	CTCC	+
NbBZR7	1988	4	Unnamed__4	other elements	CTCC	-
NbBZR7	318	9	AAGAA-motif	other elements	gGTAAAGAAA	+
NbBZR7	513	9	AAGAA-motif	other elements	gGTAAAGAAA	+
NbBZR7	519	7	AAGAA-motif	other elements	GAAAGAA	+
NbBZR7	1066	7	AAGAA-motif	other elements	GAAAGAA	+
NbBZR7	1155	11	AAAC-motif	light-responsive elements	CAATCAAAACCT	+	light responsive element
NbBZR7	1410	6	GT1-motif	light-responsive elements	GGTTAA	+	light responsive element
NbBZR7	1422	7	GT1-motif	light-responsive elements	GGTTAAT	+	light responsive element
NbBZR7	546	6	TCT-motif	light-responsive elements	TCTTAC	-	part of a light responsive element
NbBZR7	1217	10	GATA-motif	light-responsive elements	AAGATAAGATT	+	part of a light responsive element
NbBZR7	1193	6	Box 4	light-responsive elements	ATTAAT	-	part of a conserved DNA module involved in light responsiveness
NbBZR7	1453	6	Box 4	light-responsive elements	ATTAAT	-	part of a conserved DNA module involved in light responsiveness
NbBZR7	1659	6	Box 4	light-responsive elements	ATTAAT	-	part of a conserved DNA module involved in light responsiveness
NbBZR7	1683	6	Box 4	light-responsive elements	ATTAAT	-	part of a conserved DNA module involved in light responsiveness
NbBZR7	1687	6	Box 4	light-responsive elements	ATTAAT	-	part of a conserved DNA module involved in light responsiveness
NbBZR7	335	8	LAMP-element	light-responsive elements	CTTTATCA	+	part of a light responsive element
NbBZR7	1306	6	TGA-element	hormone-responsive elements	AACGAC	+	auxin-responsive element
NbBZR7	1750	6	TGA-element	hormone-responsive elements	AACGAC	-	auxin-responsive element
NbBZR7	608	7	GARE-motif	hormone-responsive elements	TCTGTTG	+	gibberellin-responsive element
NbBZR7	341	6	MYC	hormone-responsive elements	CAATTG	+
NbBZR7	362	6	MYC	hormone-responsive elements	CAATTG	+
NbBZR7	1917	6	MYC	hormone-responsive elements	CATTTG	-
NbBZR7	1226	8	ERE	hormone-responsive elements	ATTTTAAA	-
NbBZR7	547	7	Myc	hormone-responsive elements	TCTCTTA	-
NbBZR7	1161	6	ARE	environmental stress-related elements	AAACCA	+	cis-acting regulatory element essential for the anaerobic induction
NbBZR7	1930	6	MBS	environmental stress-related elements	CAACTG	-	MYB binding site involved in drought-inducibility
NbBZR7	1978	6	MBS	environmental stress-related elements	CAACTG	-	MYB binding site involved in drought-inducibility
NbBZR7	458	5	STRE	environmental stress-related elements	AGGGG	-
NbBZR7	558	5	STRE	environmental stress-related elements	AGGGG	-
NbBZR7	817	5	STRE	environmental stress-related elements	AGGGG	+
NbBZR7	752	8.5	HD-Zip 1	development-related elements	CAAT(A/T)ATTG	+	element involved in differentiation of the palisade mesophyll cells
NbBZR7	1600	6	MYB recognition site	development-related elements	CCGTTG	+
NbBZR8	132	6	Myb	promoter-related elements	CAACTG	+
NbBZR8	675	6	Myb	promoter-related elements	CAACTG	+
NbBZR8	1006	6	Myb	promoter-related elements	CAACTG	-
NbBZR8	817	8	AP-1	promoter-related elements	TGAGTTAG	-
NbBZR8	143	5	CAAT-box	promoter-related elements	CAAAT	+	common cis-acting element in promoter and enhancer regions
NbBZR8	214	5	CAAT-box	promoter-related elements	CAAAT	+	common cis-acting element in promoter and enhancer regions
NbBZR8	424	5	CAAT-box	promoter-related elements	CCAAT	+	common cis-acting element in promoter and enhancer regions
NbBZR8	425	4	CAAT-box	promoter-related elements	CAAT	+
NbBZR8	457	5	CAAT-box	promoter-related elements	CCAAT	+	common cis-acting element in promoter and enhancer regions
NbBZR8	458	4	CAAT-box	promoter-related elements	CAAT	+
NbBZR8	494	5	CAAT-box	promoter-related elements	CAAAT	+	common cis-acting element in promoter and enhancer regions
NbBZR8	504	5	CAAT-box	promoter-related elements	CAAAT	+	common cis-acting element in promoter and enhancer regions
NbBZR8	605	5	CAAT-box	promoter-related elements	CAAAT	+	common cis-acting element in promoter and enhancer regions
NbBZR8	628	4	CAAT-box	promoter-related elements	CAAT	+
NbBZR8	705	5	CAAT-box	promoter-related elements	CCAAT	+	common cis-acting element in promoter and enhancer regions
NbBZR8	706	4	CAAT-box	promoter-related elements	CAAT	+
NbBZR8	766	5	CAAT-box	promoter-related elements	CAAAT	+	common cis-acting element in promoter and enhancer regions
NbBZR8	839	4	CAAT-box	promoter-related elements	CAAT	-
NbBZR8	905	5	CAAT-box	promoter-related elements	CCAAT	+	common cis-acting element in promoter and enhancer regions
NbBZR8	906	4	CAAT-box	promoter-related elements	CAAT	+
NbBZR8	1155	10	CAAT-box	promoter-related elements	CAACCAACTCC	-	common cis-acting element in promoter and enhancer regions
NbBZR8	1355	4	CAAT-box	promoter-related elements	CAAT	-
NbBZR8	1361	4	CAAT-box	promoter-related elements	CAAT	-
NbBZR8	1498	4	CAAT-box	promoter-related elements	CAAT	-
NbBZR8	1507	4	CAAT-box	promoter-related elements	CAAT	-
NbBZR8	1541	5	CAAT-box	promoter-related elements	CAAAT	-	common cis-acting element in promoter and enhancer regions
NbBZR8	1573	5	CAAT-box	promoter-related elements	CAAAT	-	common cis-acting element in promoter and enhancer regions
NbBZR8	1640	5	CAAT-box	promoter-related elements	CCAAT	+	common cis-acting element in promoter and enhancer regions
NbBZR8	1641	4	CAAT-box	promoter-related elements	CAAT	+
NbBZR8	1726	4	CAAT-box	promoter-related elements	CAAT	+
NbBZR8	1818	4	CAAT-box	promoter-related elements	CAAT	-
NbBZR8	1881	4	CAAT-box	promoter-related elements	CAAT	+
NbBZR8	152	6	TATA-box	promoter-related elements	ATTATA	+	core promoter element around -30 of transcription start
NbBZR8	153	5	TATA-box	promoter-related elements	TATAA	-	core promoter element around -30 of transcription start
NbBZR8	154	4	TATA-box	promoter-related elements	TATA	+	core promoter element around -30 of transcription start
NbBZR8	223	6	TATA-box	promoter-related elements	TATACA	-	core promoter element around -30 of transcription start
NbBZR8	225	4	TATA-box	promoter-related elements	TATA	+	core promoter element around -30 of transcription start
NbBZR8	1619	7	TATA-box	promoter-related elements	TACAAAA	+	core promoter element around -30 of transcription start
NbBZR8	1643	6	TATA-box	promoter-related elements	ATTATA	+	core promoter element around -30 of transcription start
NbBZR8	1644	5	TATA-box	promoter-related elements	TATAA	-	core promoter element around -30 of transcription start
NbBZR8	1645	4	TATA-box	promoter-related elements	TATA	-	core promoter element around -30 of transcription start
NbBZR8	1647	8	TATA-box	promoter-related elements	TATAAATA	-	core promoter element around -30 of transcription start
NbBZR8	1648	7	TATA-box	promoter-related elements	TATAAAT	-	core promoter element around -30 of transcription start
NbBZR8	1649	6	TATA-box	promoter-related elements	TATAAA	-	core promoter element around -30 of transcription start
NbBZR8	1650	5	TATA-box	promoter-related elements	TATAA	-	core promoter element around -30 of transcription start
NbBZR8	1651	4	TATA-box	promoter-related elements	TATA	-	core promoter element around -30 of transcription start
NbBZR8	1788	4	TATA-box	promoter-related elements	TATA	-	core promoter element around -30 of transcription start
NbBZR8	412	6	MYB	promoter-related elements	CAACCA	+
NbBZR8	560	6	MYB	promoter-related elements	CAACCA	+
NbBZR8	1160	6	MYB	promoter-related elements	CAACCA	-
NbBZR8	290	5	as-1	promoter-related elements	TGACG	-
NbBZR8	1001	5	as-1	promoter-related elements	TGACG	-
NbBZR8	110	9	AT-rich sequence	promoter-related elements	TAAAATACT	-	element for maximal elicitor-mediated activation (2copies)
NbBZR8	254	6	CCGTCC motif	promoter-related elements	CCGTCC	-
NbBZR8	254	6	A-box	promoter-related elements	CCGTCC	-	cis-acting regulatory element
NbBZR8	1300	7	AAGAA-motif	other elements	GAAAGAA	-
NbBZR8	9	4	Unnamed__4	other elements	CTCC	+
NbBZR8	733	4	Unnamed__4	other elements	CTCC	+
NbBZR8	1057	4	Unnamed__4	other elements	CTCC	-
NbBZR8	1127	4	Unnamed__4	other elements	CTCC	-
NbBZR8	1155	4	Unnamed__4	other elements	CTCC	-
NbBZR8	1366	4	Unnamed__4	other elements	CTCC	+
NbBZR8	1637	4	Unnamed__4	other elements	CTCC	+
NbBZR8	1868	4	Unnamed__4	other elements	CTCC	+
NbBZR8	1872	4	Unnamed__4	other elements	CTCC	+
NbBZR8	1765	5	Unnamed__1	other elements	CGTGG	-
NbBZR8	827	6	W box	other elements	TTGACC	-
NbBZR8	1984	6	W box	other elements	TTGACC	-
NbBZR8	1055	7	TCCC-motif	light-responsive elements	TCTCCCT	-	part of a light responsive element
NbBZR8	1867	7	TCCC-motif	light-responsive elements	TCTCCCT	+	part of a light responsive element
NbBZR8	1753	6	G-box	light-responsive elements	CACGTG	-	cis-acting regulatory element involved in light responsiveness
NbBZR8	1036	6	Sp1	light-responsive elements	GGGCGG	+	light responsive element
NbBZR8	1436	6	TCT-motif	light-responsive elements	TCTTAC	-	part of a light responsive element
NbBZR8	1609	9	GT1-motif	light-responsive elements	GTGTGTGAA	-	light responsive element
NbBZR8	1687	6	GT1-motif	light-responsive elements	GGTTAA	-	light responsive element
NbBZR8	1114	7	GATA-motif	light-responsive elements	GATAGGA	+	part of a light responsive element
NbBZR8	1429	7	GATA-motif	light-responsive elements	GATAGGG	+	part of a light responsive element
NbBZR8	1753	6	G-Box	light-responsive elements	CACGTG	-	cis-acting regulatory element involved in light responsiveness
NbBZR8	1766	6	G-Box	light-responsive elements	CACGTT	+	cis-acting regulatory element involved in light responsiveness
NbBZR8	143	6	MYC	hormone-responsive elements	CATTTG	-
NbBZR8	1368	7	P-box	hormone-responsive elements	CCTTTTG	+	gibberellin-responsive element
NbBZR8	290	5	TGACG-motif	hormone-responsive elements	TGACG	-	cis-acting regulatory element involved in the MeJA-responsiveness
NbBZR8	1001	5	TGACG-motif	hormone-responsive elements	TGACG	-	cis-acting regulatory element involved in the MeJA-responsiveness
NbBZR8	1753	6	ABRE	hormone-responsive elements	CACGTG	-	cis-acting element involved in the abscisic acid responsiveness
NbBZR8	1754	5	ABRE	hormone-responsive elements	ACGTG	+	cis-acting element involved in the abscisic acid responsiveness
NbBZR8	1766	5	ABRE	hormone-responsive elements	ACGTG	-	cis-acting element involved in the abscisic acid responsiveness
NbBZR8	290	5	CGTCA-motif	hormone-responsive elements	CGTCA	+	cis-acting regulatory element involved in the MeJA-responsiveness
NbBZR8	1001	5	CGTCA-motif	hormone-responsive elements	CGTCA	+	cis-acting regulatory element involved in the MeJA-responsiveness
NbBZR8	566	6	TGA-element	hormone-responsive elements	AACGAC	+	auxin-responsive element
NbBZR8	1492	6	TGA-element	hormone-responsive elements	AACGAC	-	auxin-responsive element
NbBZR8	132	6	MBS	environmental stress-related elements	CAACTG	+	MYB binding site involved in drought-inducibility
NbBZR8	675	6	MBS	environmental stress-related elements	CAACTG	+	MYB binding site involved in drought-inducibility
NbBZR8	1006	6	MBS	environmental stress-related elements	CAACTG	-	MYB binding site involved in drought-inducibility
NbBZR8	1401	6	LTR	environmental stress-related elements	CCGAAA	-	cis-acting element involved in low-temperature responsiveness
NbBZR8	344	5	STRE	environmental stress-related elements	AGGGG	-
NbBZR8	774	5	STRE	environmental stress-related elements	AGGGG	-
NbBZR8	961	5	STRE	environmental stress-related elements	AGGGG	+
NbBZR8	1034	5	STRE	environmental stress-related elements	AGGGG	+
NbBZR8	1432	5	STRE	environmental stress-related elements	AGGGG	+
NbBZR8	487	6	ARE	environmental stress-related elements	AAACCA	+	cis-acting regulatory element essential for the anaerobic induction
NbBZR8	1678	6	ARE	environmental stress-related elements	AAACCA	+	cis-acting regulatory element essential for the anaerobic induction
NbBZR8	1157	6	WRE3	environmental stress-related elements	CCACCT	-
NbBZR8	203	7	GCN4_motif	development-related elements	TGAGTCA	+	cis-regulatory element involved in endosperm expression
NbBZR8	1803	6	CAT-box	development-related elements	GCCACT	-	cis-acting regulatory element related to meristem expression
NbBZR8	1833	6	CAT-box	development-related elements	GCCACT	-	cis-acting regulatory element related to meristem expression
NbBZR8	254	6	CCGTCC-box	development-related elements	CCGTCC	-
NbBZR9	1662	10	AT-rich element	site-binding related elements	ATAGAAATCAA	+	binding site of AT-rich DNA binding protein (ATBP-1)
NbBZR9	1907	10	AT-rich element	site-binding related elements	ATAGAAATCAA	+	binding site of AT-rich DNA binding protein (ATBP-1)
NbBZR9	680	6	MYB-like sequence	site-binding related elements	TAACCA	-
NbBZR9	718	6	MYB-like sequence	site-binding related elements	TAACCA	-
NbBZR9	1007	6	MYB-like sequence	site-binding related elements	TAACCA	+
NbBZR9	1774	6	Myb	promoter-related elements	CAACTG	+
NbBZR9	1952	6	Myb	promoter-related elements	CAACTG	+
NbBZR9	612	8	TATA	promoter-related elements	TATAAAAT	+
NbBZR9	1475	5	as-1	promoter-related elements	TGACG	+
NbBZR9	680	6	MYB	promoter-related elements	TAACCA	-
NbBZR9	718	6	MYB	promoter-related elements	TAACCA	-
NbBZR9	883	6	MYB	promoter-related elements	CAACCA	+
NbBZR9	1007	6	MYB	promoter-related elements	TAACCA	+
NbBZR9	97	4	TATA-box	promoter-related elements	TATA	+	core promoter element around -30 of transcription start
NbBZR9	271	4	TATA-box	promoter-related elements	TATA	+	core promoter element around -30 of transcription start
NbBZR9	291	8	TATA-box	promoter-related elements	TACATAAA	-	core promoter element around -30 of transcription start
NbBZR9	312	6	TATA-box	promoter-related elements	ATTATA	+	core promoter element around -30 of transcription start
NbBZR9	313	5	TATA-box	promoter-related elements	TATAA	-	core promoter element around -30 of transcription start
NbBZR9	314	4	TATA-box	promoter-related elements	TATA	+	core promoter element around -30 of transcription start
NbBZR9	327	4	TATA-box	promoter-related elements	TATA	+	core promoter element around -30 of transcription start
NbBZR9	389	4	TATA-box	promoter-related elements	TATA	+	core promoter element around -30 of transcription start
NbBZR9	392	6	TATA-box	promoter-related elements	ATTATA	+	core promoter element around -30 of transcription start
NbBZR9	393	5	TATA-box	promoter-related elements	TATAA	-	core promoter element around -30 of transcription start
NbBZR9	394	4	TATA-box	promoter-related elements	TATA	+	core promoter element around -30 of transcription start
NbBZR9	405	6	TATA-box	promoter-related elements	ATTATA	+	core promoter element around -30 of transcription start
NbBZR9	406	5	TATA-box	promoter-related elements	TATAA	-	core promoter element around -30 of transcription start
NbBZR9	407	4	TATA-box	promoter-related elements	TATA	+	core promoter element around -30 of transcription start
NbBZR9	612	4	TATA-box	promoter-related elements	TATA	+	core promoter element around -30 of transcription start
NbBZR9	780	6	TATA-box	promoter-related elements	ATATAA	+	core promoter element around -30 of transcription start
NbBZR9	781	4	TATA-box	promoter-related elements	TATA	+	core promoter element around -30 of transcription start
NbBZR9	843	5	TATA-box	promoter-related elements	TATAA	-	core promoter element around -30 of transcription start
NbBZR9	844	4	TATA-box	promoter-related elements	TATA	+	core promoter element around -30 of transcription start
NbBZR9	897	6	TATA-box	promoter-related elements	ATATAT	+	core promoter element around -30 of transcription start
NbBZR9	898	4	TATA-box	promoter-related elements	TATA	+	core promoter element around -30 of transcription start
NbBZR9	920	6	TATA-box	promoter-related elements	ATATAA	+	core promoter element around -30 of transcription start
NbBZR9	921	4	TATA-box	promoter-related elements	TATA	+	core promoter element around -30 of transcription start
NbBZR9	1013	12	TATA-box	promoter-related elements	TATATTTATATTT	+	core promoter element around -30 of transcription start
NbBZR9	1016	7	TATA-box	promoter-related elements	TATAAAA	-	core promoter element around -30 of transcription start
NbBZR9	1017	6	TATA-box	promoter-related elements	TATAAA	-	core promoter element around -30 of transcription start
NbBZR9	1018	5	TATA-box	promoter-related elements	TATAA	-	core promoter element around -30 of transcription start
NbBZR9	1019	4	TATA-box	promoter-related elements	TATA	-	core promoter element around -30 of transcription start
NbBZR9	1064	6	TATA-box	promoter-related elements	ATATAA	+	core promoter element around -30 of transcription start
NbBZR9	1065	4	TATA-box	promoter-related elements	TATA	-	core promoter element around -30 of transcription start
NbBZR9	1190	6	TATA-box	promoter-related elements	ATATAT	-	core promoter element around -30 of transcription start
NbBZR9	1191	4	TATA-box	promoter-related elements	TATA	-	core promoter element around -30 of transcription start
NbBZR9	1306	4	TATA-box	promoter-related elements	TATA	-	core promoter element around -30 of transcription start
NbBZR9	1479	9	TATA-box	promoter-related elements	taTATAAAtc	-	core promoter element around -30 of transcription start
NbBZR9	1482	7	TATA-box	promoter-related elements	TATAAAA	-	core promoter element around -30 of transcription start
NbBZR9	1483	6	TATA-box	promoter-related elements	TATAAA	-	core promoter element around -30 of transcription start
NbBZR9	1484	5	TATA-box	promoter-related elements	TATAA	-	core promoter element around -30 of transcription start
NbBZR9	1485	4	TATA-box	promoter-related elements	TATA	-	core promoter element around -30 of transcription start
NbBZR9	1852	6	TATA-box	promoter-related elements	ATATAT	-	core promoter element around -30 of transcription start
NbBZR9	1853	4	TATA-box	promoter-related elements	TATA	-	core promoter element around -30 of transcription start
NbBZR9	1904	6	TATA-box	promoter-related elements	TATATA	-	core promoter element around -30 of transcription start
NbBZR9	1905	6	TATA-box	promoter-related elements	ATATAT	-	core promoter element around -30 of transcription start
NbBZR9	1906	6	TATA-box	promoter-related elements	TATATA	-	core promoter element around -30 of transcription start
NbBZR9	1907	6	TATA-box	promoter-related elements	ATATAA	+	core promoter element around -30 of transcription start
NbBZR9	1908	4	TATA-box	promoter-related elements	TATA	-	core promoter element around -30 of transcription start
NbBZR9	19	4	CAAT-box	promoter-related elements	CAAT	+
NbBZR9	25	4	CAAT-box	promoter-related elements	CAAT	-
NbBZR9	101	4	CAAT-box	promoter-related elements	CAAT	+
NbBZR9	138	5	CAAT-box	promoter-related elements	CCAAT	+	common cis-acting element in promoter and enhancer regions
NbBZR9	139	4	CAAT-box	promoter-related elements	CAAT	+
NbBZR9	162	4	CAAT-box	promoter-related elements	CAAT	+
NbBZR9	164	4	CAAT-box	promoter-related elements	CAAT	-
NbBZR9	169	5	CAAT-box	promoter-related elements	CAAAT	-	common cis-acting element in promoter and enhancer regions
NbBZR9	203	4	CAAT-box	promoter-related elements	CAAT	-
NbBZR9	223	4	CAAT-box	promoter-related elements	CAAT	+
NbBZR9	250	4	CAAT-box	promoter-related elements	CAAT	+
NbBZR9	263	4	CAAT-box	promoter-related elements	CAAT	+
NbBZR9	403	4	CAAT-box	promoter-related elements	CAAT	+
NbBZR9	461	4	CAAT-box	promoter-related elements	CAAT	+
NbBZR9	474	5	CAAT-box	promoter-related elements	CAAAT	+	common cis-acting element in promoter and enhancer regions
NbBZR9	496	4	CAAT-box	promoter-related elements	CAAT	+
NbBZR9	564	5	CAAT-box	promoter-related elements	CAAAT	+	common cis-acting element in promoter and enhancer regions
NbBZR9	579	5	CAAT-box	promoter-related elements	CAAAT	+	common cis-acting element in promoter and enhancer regions
NbBZR9	736	5	CAAT-box	promoter-related elements	CCAAT	+	common cis-acting element in promoter and enhancer regions
NbBZR9	737	4	CAAT-box	promoter-related elements	CAAT	+
NbBZR9	814	4	CAAT-box	promoter-related elements	CAAT	+
NbBZR9	890	4	CAAT-box	promoter-related elements	CAAT	+
NbBZR9	936	4	CAAT-box	promoter-related elements	CAAT	-
NbBZR9	1026	4	CAAT-box	promoter-related elements	CAAT	+
NbBZR9	1062	4	CAAT-box	promoter-related elements	CAAT	+
NbBZR9	1083	4	CAAT-box	promoter-related elements	CAAT	+
NbBZR9	1174	5	CAAT-box	promoter-related elements	CAAAT	-	common cis-acting element in promoter and enhancer regions
NbBZR9	1215	5	CAAT-box	promoter-related elements	CAAAT	-	common cis-acting element in promoter and enhancer regions
NbBZR9	1298	5	CAAT-box	promoter-related elements	CAAAT	+	common cis-acting element in promoter and enhancer regions
NbBZR9	1358	5	CAAT-box	promoter-related elements	CAAAT	+	common cis-acting element in promoter and enhancer regions
NbBZR9	1388	5	CAAT-box	promoter-related elements	CCAAT	+	common cis-acting element in promoter and enhancer regions
NbBZR9	1389	4	CAAT-box	promoter-related elements	CAAT	+
NbBZR9	1402	5	CAAT-box	promoter-related elements	CAAAT	-	common cis-acting element in promoter and enhancer regions
NbBZR9	1454	5	CAAT-box	promoter-related elements	CCAAT	-	common cis-acting element in promoter and enhancer regions
NbBZR9	1470	5	CAAT-box	promoter-related elements	CAAAT	+	common cis-acting element in promoter and enhancer regions
NbBZR9	1473	4	CAAT-box	promoter-related elements	CAAT	-
NbBZR9	1519	4	CAAT-box	promoter-related elements	CAAT	+
NbBZR9	1568	4	CAAT-box	promoter-related elements	CAAT	-
NbBZR9	1698	4	CAAT-box	promoter-related elements	CAAT	-
NbBZR9	1713	5	CAAT-box	promoter-related elements	CAAAT	+	common cis-acting element in promoter and enhancer regions
NbBZR9	1749	5	CAAT-box	promoter-related elements	CAAAT	-	common cis-acting element in promoter and enhancer regions
NbBZR9	1882	5	CAAT-box	promoter-related elements	CAAAT	-	common cis-acting element in promoter and enhancer regions
NbBZR9	1915	4	CAAT-box	promoter-related elements	CAAT	+
NbBZR9	303	4	Unnamed__4	other elements	CTCC	+
NbBZR9	340	4	Unnamed__4	other elements	CTCC	+
NbBZR9	357	4	Unnamed__4	other elements	CTCC	-
NbBZR9	376	4	Unnamed__4	other elements	CTCC	+
NbBZR9	383	4	Unnamed__4	other elements	CTCC	+
NbBZR9	421	4	Unnamed__4	other elements	CTCC	+
NbBZR9	687	4	Unnamed__4	other elements	CTCC	-
NbBZR9	1321	4	Unnamed__4	other elements	CTCC	-
NbBZR9	1332	4	Unnamed__4	other elements	CTCC	+
NbBZR9	1646	4	Unnamed__4	other elements	CTCC	-
NbBZR9	1729	4	Unnamed__4	other elements	CTCC	-
NbBZR9	602	7	AAGAA-motif	other elements	GAAAGAA	+
NbBZR9	704	7	AAGAA-motif	other elements	GAAAGAA	-
NbBZR9	1054	7	AAGAA-motif	other elements	GAAAGAA	+
NbBZR9	695	10	GATA-motif	light-responsive elements	AAGATAAGATT	+	part of a light responsive element
NbBZR9	681	6	GT1-motif	light-responsive elements	GGTTAA	+	light responsive element
NbBZR9	1115	7	GT1-motif	light-responsive elements	GGTTAAT	-	light responsive element
NbBZR9	1116	6	GT1-motif	light-responsive elements	GGTTAA	-	light responsive element
NbBZR9	1537	7	GT1-motif	light-responsive elements	GGTTAAT	-	light responsive element
NbBZR9	1538	6	GT1-motif	light-responsive elements	GGTTAA	-	light responsive element
NbBZR9	1764	6	TCT-motif	light-responsive elements	TCTTAC	-	part of a light responsive element
NbBZR9	689	8	AE-box	light-responsive elements	AGAAACAA	+	part of a module for light response
NbBZR9	1377	8	AE-box	light-responsive elements	AGAAACAA	-	part of a module for light response
NbBZR9	1028	6	Box 4	light-responsive elements	ATTAAT	-	part of a conserved DNA module involved in light responsiveness
NbBZR9	1745	6	Box 4	light-responsive elements	ATTAAT	-	part of a conserved DNA module involved in light responsiveness
NbBZR9	742	8	LAMP-element	light-responsive elements	CTTTATCA	+	part of a light responsive element
NbBZR9	1475	5	CGTCA-motif	hormone-responsive elements	CGTCA	-	cis-acting regulatory element involved in the MeJA-responsiveness
NbBZR9	34	6	TGA-element	hormone-responsive elements	AACGAC	-	auxin-responsive element
NbBZR9	525	6	TGA-element	hormone-responsive elements	AACGAC	+	auxin-responsive element
NbBZR9	1475	5	TGACG-motif	hormone-responsive elements	TGACG	+	cis-acting regulatory element involved in the MeJA-responsiveness
NbBZR9	1125	7	P-box	hormone-responsive elements	CCTTTTG	+	gibberellin-responsive element
NbBZR9	1222	7	P-box	hormone-responsive elements	CCTTTTG	-	gibberellin-responsive element
NbBZR9	162	6	MYC	hormone-responsive elements	CAATTG	+
NbBZR9	958	6	MYC	hormone-responsive elements	CATGTG	+
NbBZR9	1173	6	MYC	hormone-responsive elements	CATTTG	+
NbBZR9	1010	9	TCA-element	hormone-responsive elements	CCATCTTTTT	+	cis-acting element involved in salicylic acid responsiveness
NbBZR9	125	8	ERE	hormone-responsive elements	ATTTTAAA	-
NbBZR9	453	8	ERE	hormone-responsive elements	ATTTTAAA	+
NbBZR9	948	9	WUN-motif	environmental stress-related elements	TAATTACTC	+
NbBZR9	1774	6	MBS	environmental stress-related elements	CAACTG	+	MYB binding site involved in drought-inducibility
NbBZR9	1952	6	MBS	environmental stress-related elements	CAACTG	+	MYB binding site involved in drought-inducibility
NbBZR9	483	6	CAT-box	development-related elements	GCCACT	-	cis-acting regulatory element related to meristem expression
NbBZR10	1727	8	re2f-1	site-binding related elements	GCGGGAAA	-
NbBZR10	773	10	AT-rich element	site-binding related elements	ATAGAAATCAA	+	binding site of AT-rich DNA binding protein (ATBP-1)
NbBZR10	156	5	CAAT-box	promoter-related elements	CAAAT	+	common cis-acting element in promoter and enhancer regions
NbBZR10	189	9	CAAT-box	promoter-related elements	TGCAAATCT	+	common cis-acting element in promoter and enhancer regions
NbBZR10	191	5	CAAT-box	promoter-related elements	CAAAT	+	common cis-acting element in promoter and enhancer regions
NbBZR10	199	5	CAAT-box	promoter-related elements	CCAAT	+	common cis-acting element in promoter and enhancer regions
NbBZR10	200	4	CAAT-box	promoter-related elements	CAAT	+
NbBZR10	245	5	CAAT-box	promoter-related elements	CCAAT	-	common cis-acting element in promoter and enhancer regions
NbBZR10	277	4	CAAT-box	promoter-related elements	CAAT	-
NbBZR10	343	4	CAAT-box	promoter-related elements	CAAT	-
NbBZR10	393	4	CAAT-box	promoter-related elements	CAAT	-
NbBZR10	410	4	CAAT-box	promoter-related elements	CAAT	-
NbBZR10	438	5	CAAT-box	promoter-related elements	CAAAT	+	common cis-acting element in promoter and enhancer regions
NbBZR10	441	5	CAAT-box	promoter-related elements	CAAAT	-	common cis-acting element in promoter and enhancer regions
NbBZR10	461	4	CAAT-box	promoter-related elements	CAAT	-
NbBZR10	561	5	CAAT-box	promoter-related elements	CAAAT	-	common cis-acting element in promoter and enhancer regions
NbBZR10	585	4	CAAT-box	promoter-related elements	CAAT	-
NbBZR10	589	4	CAAT-box	promoter-related elements	CAAT	+
NbBZR10	626	5	CAAT-box	promoter-related elements	CCAAT	-	common cis-acting element in promoter and enhancer regions
NbBZR10	633	4	CAAT-box	promoter-related elements	CAAT	+
NbBZR10	678	5	CAAT-box	promoter-related elements	CAAAT	+	common cis-acting element in promoter and enhancer regions
NbBZR10	716	4	CAAT-box	promoter-related elements	CAAT	-
NbBZR10	733	5	CAAT-box	promoter-related elements	CCAAT	+	common cis-acting element in promoter and enhancer regions
NbBZR10	734	4	CAAT-box	promoter-related elements	CAAT	+
NbBZR10	791	4	CAAT-box	promoter-related elements	CAAT	-
NbBZR10	810	4	CAAT-box	promoter-related elements	CAAT	+
NbBZR10	853	4	CAAT-box	promoter-related elements	CAAT	-
NbBZR10	893	4	CAAT-box	promoter-related elements	CAAT	-
NbBZR10	929	5	CAAT-box	promoter-related elements	CAAAT	+	common cis-acting element in promoter and enhancer regions
NbBZR10	935	5	CAAT-box	promoter-related elements	CAAAT	+	common cis-acting element in promoter and enhancer regions
NbBZR10	954	5	CAAT-box	promoter-related elements	CAAAT	-	common cis-acting element in promoter and enhancer regions
NbBZR10	964	4	CAAT-box	promoter-related elements	CAAT	-
NbBZR10	1013	4	CAAT-box	promoter-related elements	CAAT	+
NbBZR10	1065	4	CAAT-box	promoter-related elements	CAAT	-
NbBZR10	1104	4	CAAT-box	promoter-related elements	CAAT	-
NbBZR10	1115	4	CAAT-box	promoter-related elements	CAAT	-
NbBZR10	1124	4	CAAT-box	promoter-related elements	CAAT	+
NbBZR10	1126	4	CAAT-box	promoter-related elements	CAAT	-
NbBZR10	1135	4	CAAT-box	promoter-related elements	CAAT	+
NbBZR10	1145	4	CAAT-box	promoter-related elements	CAAT	-
NbBZR10	1156	4	CAAT-box	promoter-related elements	CAAT	-
NbBZR10	1168	4	CAAT-box	promoter-related elements	CAAT	-
NbBZR10	1191	4	CAAT-box	promoter-related elements	CAAT	-
NbBZR10	1202	4	CAAT-box	promoter-related elements	CAAT	-
NbBZR10	1261	4	CAAT-box	promoter-related elements	CAAT	-
NbBZR10	1405	4	CAAT-box	promoter-related elements	CAAT	+
NbBZR10	1421	4	CAAT-box	promoter-related elements	CAAT	-
NbBZR10	1493	5	CAAT-box	promoter-related elements	CAAAT	-	common cis-acting element in promoter and enhancer regions
NbBZR10	1542	5	CAAT-box	promoter-related elements	CAAAT	+	common cis-acting element in promoter and enhancer regions
NbBZR10	1556	4	CAAT-box	promoter-related elements	CAAT	+
NbBZR10	1561	4	CAAT-box	promoter-related elements	CAAT	-
NbBZR10	1585	4	CAAT-box	promoter-related elements	CAAT	-
NbBZR10	1640	5	CAAT-box	promoter-related elements	CAAAT	+	common cis-acting element in promoter and enhancer regions
NbBZR10	1804	4	CAAT-box	promoter-related elements	CAAT	+
NbBZR10	1855	4	CAAT-box	promoter-related elements	CAAT	+
NbBZR10	1857	4	CAAT-box	promoter-related elements	CAAT	-
NbBZR10	1906	5	CAAT-box	promoter-related elements	CAAAT	-	common cis-acting element in promoter and enhancer regions
NbBZR10	1981	4	CAAT-box	promoter-related elements	CAAT	-
NbBZR10	140	7	TATA-box	promoter-related elements	TATAAAA	-	core promoter element around -30 of transcription start
NbBZR10	141	6	TATA-box	promoter-related elements	TATAAA	-	core promoter element around -30 of transcription start
NbBZR10	142	5	TATA-box	promoter-related elements	TATAA	-	core promoter element around -30 of transcription start
NbBZR10	143	4	TATA-box	promoter-related elements	TATA	+	core promoter element around -30 of transcription start
NbBZR10	183	4	TATA-box	promoter-related elements	TATA	+	core promoter element around -30 of transcription start
NbBZR10	202	6	TATA-box	promoter-related elements	ATATAA	+	core promoter element around -30 of transcription start
NbBZR10	203	4	TATA-box	promoter-related elements	TATA	+	core promoter element around -30 of transcription start
NbBZR10	215	4	TATA-box	promoter-related elements	TATA	+	core promoter element around -30 of transcription start
NbBZR10	231	4	TATA-box	promoter-related elements	TATA	+	core promoter element around -30 of transcription start
NbBZR10	237	7	TATA-box	promoter-related elements	TACAAAA	-	core promoter element around -30 of transcription start
NbBZR10	240	6	TATA-box	promoter-related elements	TATACA	-	core promoter element around -30 of transcription start
NbBZR10	242	4	TATA-box	promoter-related elements	TATA	+	core promoter element around -30 of transcription start
NbBZR10	310	6	TATA-box	promoter-related elements	TATATA	+	core promoter element around -30 of transcription start
NbBZR10	311	6	TATA-box	promoter-related elements	ATATAT	+	core promoter element around -30 of transcription start
NbBZR10	312	6	TATA-box	promoter-related elements	TATATA	+	core promoter element around -30 of transcription start
NbBZR10	314	4	TATA-box	promoter-related elements	TATA	+	core promoter element around -30 of transcription start
NbBZR10	321	4	TATA-box	promoter-related elements	TATA	+	core promoter element around -30 of transcription start
NbBZR10	371	4	TATA-box	promoter-related elements	TATA	+	core promoter element around -30 of transcription start
NbBZR10	386	7	TATA-box	promoter-related elements	TACAAAA	+	core promoter element around -30 of transcription start
NbBZR10	684	7	TATA-box	promoter-related elements	TACAAAA	+	core promoter element around -30 of transcription start
NbBZR10	724	6	TATA-box	promoter-related elements	TATATA	+	core promoter element around -30 of transcription start
NbBZR10	725	6	TATA-box	promoter-related elements	ATATAA	+	core promoter element around -30 of transcription start
NbBZR10	726	4	TATA-box	promoter-related elements	TATA	+	core promoter element around -30 of transcription start
NbBZR10	745	7	TATA-box	promoter-related elements	TACAAAA	-	core promoter element around -30 of transcription start
NbBZR10	879	6	TATA-box	promoter-related elements	ATATAT	+	core promoter element around -30 of transcription start
NbBZR10	880	4	TATA-box	promoter-related elements	TATA	+	core promoter element around -30 of transcription start
NbBZR10	1004	6	TATA-box	promoter-related elements	TATAAA	-	core promoter element around -30 of transcription start
NbBZR10	1005	5	TATA-box	promoter-related elements	TATAA	-	core promoter element around -30 of transcription start
NbBZR10	1006	4	TATA-box	promoter-related elements	TATA	-	core promoter element around -30 of transcription start
NbBZR10	1137	6	TATA-box	promoter-related elements	ATTATA	+	core promoter element around -30 of transcription start
NbBZR10	1138	5	TATA-box	promoter-related elements	TATAA	-	core promoter element around -30 of transcription start
NbBZR10	1139	4	TATA-box	promoter-related elements	TATA	-	core promoter element around -30 of transcription start
NbBZR10	1182	7	TATA-box	promoter-related elements	TATAAAA	-	core promoter element around -30 of transcription start
NbBZR10	1183	6	TATA-box	promoter-related elements	TATAAA	-	core promoter element around -30 of transcription start
NbBZR10	1184	5	TATA-box	promoter-related elements	TATAA	-	core promoter element around -30 of transcription start
NbBZR10	1185	4	TATA-box	promoter-related elements	TATA	-	core promoter element around -30 of transcription start
NbBZR10	1216	7	TATA-box	promoter-related elements	TATAAAA	-	core promoter element around -30 of transcription start
NbBZR10	1217	6	TATA-box	promoter-related elements	TATAAA	-	core promoter element around -30 of transcription start
NbBZR10	1218	5	TATA-box	promoter-related elements	TATAA	-	core promoter element around -30 of transcription start
NbBZR10	1219	4	TATA-box	promoter-related elements	TATA	-	core promoter element around -30 of transcription start
NbBZR10	1265	8	TATA-box	promoter-related elements	TATAAATA	-	core promoter element around -30 of transcription start
NbBZR10	1266	7	TATA-box	promoter-related elements	TATAAAT	-	core promoter element around -30 of transcription start
NbBZR10	1267	6	TATA-box	promoter-related elements	TATAAA	-	core promoter element around -30 of transcription start
NbBZR10	1268	5	TATA-box	promoter-related elements	TATAA	-	core promoter element around -30 of transcription start
NbBZR10	1269	4	TATA-box	promoter-related elements	TATA	-	core promoter element around -30 of transcription start
NbBZR10	1292	7	TATA-box	promoter-related elements	TATAAAT	-	core promoter element around -30 of transcription start
NbBZR10	1293	6	TATA-box	promoter-related elements	TATAAA	-	core promoter element around -30 of transcription start
NbBZR10	1294	5	TATA-box	promoter-related elements	TATAA	-	core promoter element around -30 of transcription start
NbBZR10	1295	4	TATA-box	promoter-related elements	TATA	-	core promoter element around -30 of transcription start
NbBZR10	1330	6	TATA-box	promoter-related elements	ATTATA	+	core promoter element around -30 of transcription start
NbBZR10	1331	5	TATA-box	promoter-related elements	TATAA	-	core promoter element around -30 of transcription start
NbBZR10	1332	4	TATA-box	promoter-related elements	TATA	-	core promoter element around -30 of transcription start
NbBZR10	1356	7	TATA-box	promoter-related elements	TATATAA	-	core promoter element around -30 of transcription start
NbBZR10	1357	6	TATA-box	promoter-related elements	TATATA	-	core promoter element around -30 of transcription start
NbBZR10	1358	6	TATA-box	promoter-related elements	ATATAA	+	core promoter element around -30 of transcription start
NbBZR10	1359	4	TATA-box	promoter-related elements	TATA	-	core promoter element around -30 of transcription start
NbBZR10	1425	6	TATA-box	promoter-related elements	ATTATA	+	core promoter element around -30 of transcription start
NbBZR10	1426	5	TATA-box	promoter-related elements	TATAA	-	core promoter element around -30 of transcription start
NbBZR10	1427	4	TATA-box	promoter-related elements	TATA	-	core promoter element around -30 of transcription start
NbBZR10	1434	7	TATA-box	promoter-related elements	TACAAAA	+	core promoter element around -30 of transcription start
NbBZR10	1475	7	TATA-box	promoter-related elements	TATAAAA	-	core promoter element around -30 of transcription start
NbBZR10	1476	6	TATA-box	promoter-related elements	TATAAA	-	core promoter element around -30 of transcription start
NbBZR10	1477	5	TATA-box	promoter-related elements	TATAA	-	core promoter element around -30 of transcription start
NbBZR10	1478	4	TATA-box	promoter-related elements	TATA	-	core promoter element around -30 of transcription start
NbBZR10	1967	6	TATA-box	promoter-related elements	TATAAA	-	core promoter element around -30 of transcription start
NbBZR10	1968	5	TATA-box	promoter-related elements	TATAA	-	core promoter element around -30 of transcription start
NbBZR10	1969	4	TATA-box	promoter-related elements	TATA	-	core promoter element around -30 of transcription start
NbBZR10	750	6	Myb	promoter-related elements	TAACTG	+
NbBZR10	196	4	Unnamed__4	other elements	CTCC	+
NbBZR10	435	4	Unnamed__4	other elements	CTCC	+
NbBZR10	875	4	Unnamed__4	other elements	CTCC	+
NbBZR10	1000	4	Unnamed__4	other elements	CTCC	-
NbBZR10	1722	4	Unnamed__4	other elements	CTCC	+
NbBZR10	1901	4	Unnamed__4	other elements	CTCC	+
NbBZR10	1532	9	AAGAA-motif	other elements	gGTAAAGAAA	-
NbBZR10	1533	7	AAGAA-motif	other elements	GAAAGAA	-
NbBZR10	332	9	Box II	light-responsive elements	TGGTAATAA	-	part of a light responsive element
NbBZR10	1323	8	chs-CMA1a	light-responsive elements	TTACTTAA	+	part of a light responsive element
NbBZR10	8	6	G-Box	light-responsive elements	CACGTT	+	cis-acting regulatory element involved in light responsiveness
NbBZR10	1770	6	G-Box	light-responsive elements	CACGTG	-	cis-acting regulatory element involved in light responsiveness
NbBZR10	697	6	TCT-motif	light-responsive elements	TCTTAC	-	part of a light responsive element
NbBZR10	1615	6	TCT-motif	light-responsive elements	TCTTAC	+	part of a light responsive element
NbBZR10	1778	6	Sp1	light-responsive elements	GGGCGG	-	light responsive element
NbBZR10	1609	10	3-AF1 binding site	light-responsive elements	TAAGAGAGGAA	-	light responsive element
NbBZR10	8	8	G-box	light-responsive elements	TAAACGTG	-	cis-acting regulatory element involved in light responsiveness
NbBZR10	667	6	G-box	light-responsive elements	TACGTG	+	cis-acting regulatory element involved in light responsiveness
NbBZR10	1242	6	G-box	light-responsive elements	TACGTG	+	cis-acting regulatory element involved in light responsiveness
NbBZR10	1770	6	G-box	light-responsive elements	CACGTG	-	cis-acting regulatory element involved in light responsiveness
NbBZR10	1891	6	G-box	light-responsive elements	CACGTC	+	cis-acting regulatory element involved in light responsiveness
NbBZR10	1286	8	ERE	hormone-responsive elements	ATTTTAAA	-
NbBZR10	1443	8	ERE	hormone-responsive elements	ATTTTAAA	+
NbBZR10	1502	8	ERE	hormone-responsive elements	ATTTTAAA	-
NbBZR10	525	7	AuxRR-core	hormone-responsive elements	GGTCCAT	+	cis-acting regulatory element involved in auxin responsiveness
NbBZR10	667	6	ABRE3a	hormone-responsive elements	TACGTG	+
NbBZR10	1242	6	ABRE3a	hormone-responsive elements	TACGTG	+
NbBZR10	1519	7	P-box	hormone-responsive elements	CCTTTTG	-	gibberellin-responsive element
NbBZR10	1679	6	TGA-element	hormone-responsive elements	AACGAC	-	auxin-responsive element
NbBZR10	8	5	ABRE	hormone-responsive elements	ACGTG	-	cis-acting element involved in the abscisic acid responsiveness
NbBZR10	668	5	ABRE	hormone-responsive elements	ACGTG	+	cis-acting element involved in the abscisic acid responsiveness
NbBZR10	1243	5	ABRE	hormone-responsive elements	ACGTG	+	cis-acting element involved in the abscisic acid responsiveness
NbBZR10	1770	6	ABRE	hormone-responsive elements	CACGTG	-	cis-acting element involved in the abscisic acid responsiveness
NbBZR10	1771	5	ABRE	hormone-responsive elements	ACGTG	+	cis-acting element involved in the abscisic acid responsiveness
NbBZR10	1891	5	ABRE	hormone-responsive elements	ACGTG	-	cis-acting element involved in the abscisic acid responsiveness
NbBZR10	69	6	MYC	hormone-responsive elements	CATGTG	-
NbBZR10	1124	6	MYC	hormone-responsive elements	CAATTG	-
NbBZR10	1855	6	MYC	hormone-responsive elements	CAATTG	-
NbBZR10	1905	6	MYC	hormone-responsive elements	CATTTG	+
NbBZR10	667	6	ABRE4	hormone-responsive elements	CACGTA	-
NbBZR10	1242	6	ABRE4	hormone-responsive elements	CACGTA	-
NbBZR10	645	6	LTR	environmental stress-related elements	CCGAAA	-	cis-acting element involved in low-temperature responsiveness
NbBZR10	1021	5	STRE	environmental stress-related elements	AGGGG	+
NbBZR10	1628	5	STRE	environmental stress-related elements	AGGGG	-
NbBZR10	649	9	TC-rich repeats	environmental stress-related elements	ATTCTCTAAC	-	cis-acting element involved in defense and stress responsiveness
NbBZR10	1486	6	WRE3	environmental stress-related elements	CCACCT	-
NbBZR10	351	6	ARE	environmental stress-related elements	AAACCA	-	cis-acting regulatory element essential for the anaerobic induction
NbBZR10	401	6	ARE	environmental stress-related elements	AAACCA	+	cis-acting regulatory element essential for the anaerobic induction
NbBZR10	1045	6	ARE	environmental stress-related elements	AAACCA	-	cis-acting regulatory element essential for the anaerobic induction
NbBZR10	1454	6	ARE	environmental stress-related elements	AAACCA	+	cis-acting regulatory element essential for the anaerobic induction
NbBZR10	536	6	CAT-box	development-related elements	GCCACT	-	cis-acting regulatory element related to meristem expression
NbBZR10	1820	6	CAT-box	development-related elements	GCCACT	-	cis-acting regulatory element related to meristem expression
NbBZR10	1850	6	CAT-box	development-related elements	GCCACT	-	cis-acting regulatory element related to meristem expression
NbBZR10	1556	8	HD-Zip 1	development-related elements	CAAT(A/T)ATTG	-	element involved in differentiation of the palisade mesophyll cells
NbBZR11	527	8	E2Fb	site-binding related elements	TTTGCCGC	+
NbBZR11	728	6	MYB-like sequence	site-binding related elements	TAACCA	+
NbBZR11	1299	6	MYB-like sequence	site-binding related elements	TAACCA	-
NbBZR11	72	6	TATA-box	promoter-related elements	TATATA	+	core promoter element around -30 of transcription start
NbBZR11	74	4	TATA-box	promoter-related elements	TATA	+	core promoter element around -30 of transcription start
NbBZR11	151	7	TATA-box	promoter-related elements	TATAAAT	-	core promoter element around -30 of transcription start
NbBZR11	152	6	TATA-box	promoter-related elements	TATAAA	-	core promoter element around -30 of transcription start
NbBZR11	153	5	TATA-box	promoter-related elements	TATAA	-	core promoter element around -30 of transcription start
NbBZR11	154	4	TATA-box	promoter-related elements	TATA	+	core promoter element around -30 of transcription start
NbBZR11	169	6	TATA-box	promoter-related elements	ATATAA	+	core promoter element around -30 of transcription start
NbBZR11	170	4	TATA-box	promoter-related elements	TATA	+	core promoter element around -30 of transcription start
NbBZR11	252	5	TATA-box	promoter-related elements	TATAA	-	core promoter element around -30 of transcription start
NbBZR11	253	4	TATA-box	promoter-related elements	TATA	+	core promoter element around -30 of transcription start
NbBZR11	289	9	TATA-box	promoter-related elements	taTATAAAtc	+	core promoter element around -30 of transcription start
NbBZR11	291	4	TATA-box	promoter-related elements	TATA	+	core promoter element around -30 of transcription start
NbBZR11	334	8	TATA-box	promoter-related elements	TAAAGATT	-	core promoter element around -30 of transcription start
NbBZR11	377	4	TATA-box	promoter-related elements	TATA	+	core promoter element around -30 of transcription start
NbBZR11	382	5	TATA-box	promoter-related elements	TATAA	-	core promoter element around -30 of transcription start
NbBZR11	383	4	TATA-box	promoter-related elements	TATA	+	core promoter element around -30 of transcription start
NbBZR11	397	6	TATA-box	promoter-related elements	ATTATA	+	core promoter element around -30 of transcription start
NbBZR11	398	5	TATA-box	promoter-related elements	TATAA	-	core promoter element around -30 of transcription start
NbBZR11	399	4	TATA-box	promoter-related elements	TATA	+	core promoter element around -30 of transcription start
NbBZR11	775	6	TATA-box	promoter-related elements	ATTATA	+	core promoter element around -30 of transcription start
NbBZR11	776	7	TATA-box	promoter-related elements	TATATAA	-	core promoter element around -30 of transcription start
NbBZR11	777	6	TATA-box	promoter-related elements	TATATA	+	core promoter element around -30 of transcription start
NbBZR11	778	6	TATA-box	promoter-related elements	ATATAA	+	core promoter element around -30 of transcription start
NbBZR11	779	4	TATA-box	promoter-related elements	TATA	+	core promoter element around -30 of transcription start
NbBZR11	1030	8	TATA-box	promoter-related elements	TATTTAAA	+	core promoter element around -30 of transcription start
NbBZR11	1061	6	TATA-box	promoter-related elements	ATTATA	+	core promoter element around -30 of transcription start
NbBZR11	1062	5	TATA-box	promoter-related elements	TATAA	-	core promoter element around -30 of transcription start
NbBZR11	1063	4	TATA-box	promoter-related elements	TATA	-	core promoter element around -30 of transcription start
NbBZR11	1223	7	TATA-box	promoter-related elements	TACAAAA	+	core promoter element around -30 of transcription start
NbBZR11	1281	4	TATA-box	promoter-related elements	TATA	-	core promoter element around -30 of transcription start
NbBZR11	1291	6	TATA-box	promoter-related elements	ATATAA	+	core promoter element around -30 of transcription start
NbBZR11	1292	4	TATA-box	promoter-related elements	TATA	-	core promoter element around -30 of transcription start
NbBZR11	1308	4	TATA-box	promoter-related elements	TATA	-	core promoter element around -30 of transcription start
NbBZR11	1439	4	TATA-box	promoter-related elements	TATA	-	core promoter element around -30 of transcription start
NbBZR11	1465	5	TATA-box	promoter-related elements	TATAA	-	core promoter element around -30 of transcription start
NbBZR11	1466	4	TATA-box	promoter-related elements	TATA	-	core promoter element around -30 of transcription start
NbBZR11	1483	8	TATA-box	promoter-related elements	TATTTAAA	-	core promoter element around -30 of transcription start
NbBZR11	1503	6	TATA-box	promoter-related elements	ATATAA	+	core promoter element around -30 of transcription start
NbBZR11	1504	4	TATA-box	promoter-related elements	TATA	-	core promoter element around -30 of transcription start
NbBZR11	1587	8	TATA-box	promoter-related elements	TATTTAAA	-	core promoter element around -30 of transcription start
NbBZR11	1616	7	TATA-box	promoter-related elements	TATAAAA	-	core promoter element around -30 of transcription start
NbBZR11	1617	6	TATA-box	promoter-related elements	TATAAA	-	core promoter element around -30 of transcription start
NbBZR11	1618	5	TATA-box	promoter-related elements	TATAA	-	core promoter element around -30 of transcription start
NbBZR11	1619	4	TATA-box	promoter-related elements	TATA	-	core promoter element around -30 of transcription start
NbBZR11	1633	4	TATA-box	promoter-related elements	TATA	-	core promoter element around -30 of transcription start
NbBZR11	1637	7	TATA-box	promoter-related elements	TATAAAT	-	core promoter element around -30 of transcription start
NbBZR11	1638	6	TATA-box	promoter-related elements	TATAAA	-	core promoter element around -30 of transcription start
NbBZR11	1639	5	TATA-box	promoter-related elements	TATAA	-	core promoter element around -30 of transcription start
NbBZR11	1640	4	TATA-box	promoter-related elements	TATA	-	core promoter element around -30 of transcription start
NbBZR11	1649	7	TATA-box	promoter-related elements	TATAAAA	-	core promoter element around -30 of transcription start
NbBZR11	1650	6	TATA-box	promoter-related elements	TATAAA	-	core promoter element around -30 of transcription start
NbBZR11	1651	7	TATA-box	promoter-related elements	TATATAA	-	core promoter element around -30 of transcription start
NbBZR11	1652	6	TATA-box	promoter-related elements	TATATA	-	core promoter element around -30 of transcription start
NbBZR11	1654	4	TATA-box	promoter-related elements	TATA	-	core promoter element around -30 of transcription start
NbBZR11	1666	6	TATA-box	promoter-related elements	ATATAT	-	core promoter element around -30 of transcription start
NbBZR11	1667	6	TATA-box	promoter-related elements	TATATA	-	core promoter element around -30 of transcription start
NbBZR11	1668	6	TATA-box	promoter-related elements	ATATAA	+	core promoter element around -30 of transcription start
NbBZR11	1669	4	TATA-box	promoter-related elements	TATA	-	core promoter element around -30 of transcription start
NbBZR11	1675	7	TATA-box	promoter-related elements	TACAAAA	-	core promoter element around -30 of transcription start
NbBZR11	1723	7	TATA-box	promoter-related elements	TATAAAT	-	core promoter element around -30 of transcription start
NbBZR11	1724	6	TATA-box	promoter-related elements	TATAAA	-	core promoter element around -30 of transcription start
NbBZR11	1725	5	TATA-box	promoter-related elements	TATAA	-	core promoter element around -30 of transcription start
NbBZR11	1726	4	TATA-box	promoter-related elements	TATA	-	core promoter element around -30 of transcription start
NbBZR11	1786	4	TATA-box	promoter-related elements	TATA	-	core promoter element around -30 of transcription start
NbBZR11	728	6	MYB	promoter-related elements	TAACCA	+
NbBZR11	1267	6	MYB	promoter-related elements	CAACAG	-
NbBZR11	1299	6	MYB	promoter-related elements	TAACCA	-
NbBZR11	149	4	CAAT-box	promoter-related elements	CAAT	+
NbBZR11	195	4	CAAT-box	promoter-related elements	CAAT	-
NbBZR11	201	5	CAAT-box	promoter-related elements	CAAAT	-	common cis-acting element in promoter and enhancer regions
NbBZR11	243	5	CAAT-box	promoter-related elements	CCAAT	-	common cis-acting element in promoter and enhancer regions
NbBZR11	270	5	CAAT-box	promoter-related elements	CCAAT	-	common cis-acting element in promoter and enhancer regions
NbBZR11	285	4	CAAT-box	promoter-related elements	CAAT	+
NbBZR11	287	4	CAAT-box	promoter-related elements	CAAT	-
NbBZR11	311	5	CAAT-box	promoter-related elements	CAAAT	+	common cis-acting element in promoter and enhancer regions
NbBZR11	470	5	CAAT-box	promoter-related elements	CAAAT	+	common cis-acting element in promoter and enhancer regions
NbBZR11	582	4	CAAT-box	promoter-related elements	CAAT	+
NbBZR11	759	4	CAAT-box	promoter-related elements	CAAT	-
NbBZR11	808	5	CAAT-box	promoter-related elements	CCAAT	+	common cis-acting element in promoter and enhancer regions
NbBZR11	809	4	CAAT-box	promoter-related elements	CAAT	+
NbBZR11	826	4	CAAT-box	promoter-related elements	CAAT	+
NbBZR11	842	5	CAAT-box	promoter-related elements	CAAAT	-	common cis-acting element in promoter and enhancer regions
NbBZR11	904	4	CAAT-box	promoter-related elements	CAAT	-
NbBZR11	1002	5	CAAT-box	promoter-related elements	CAAAT	+	common cis-acting element in promoter and enhancer regions
NbBZR11	1005	5	CAAT-box	promoter-related elements	CCAAT	-	common cis-acting element in promoter and enhancer regions
NbBZR11	1015	5	CAAT-box	promoter-related elements	CAAAT	+	common cis-acting element in promoter and enhancer regions
NbBZR11	1043	4	CAAT-box	promoter-related elements	CAAT	-
NbBZR11	1070	4	CAAT-box	promoter-related elements	CAAT	+
NbBZR11	1078	5	CAAT-box	promoter-related elements	CAAAT	-	common cis-acting element in promoter and enhancer regions
NbBZR11	1083	5	CAAT-box	promoter-related elements	CAAAT	+	common cis-acting element in promoter and enhancer regions
NbBZR11	1107	4	CAAT-box	promoter-related elements	CAAT	+
NbBZR11	1191	5	CAAT-box	promoter-related elements	CAAAT	+	common cis-acting element in promoter and enhancer regions
NbBZR11	1255	4	CAAT-box	promoter-related elements	CAAT	+
NbBZR11	1315	5	CAAT-box	promoter-related elements	CCAAT	+	common cis-acting element in promoter and enhancer regions
NbBZR11	1316	4	CAAT-box	promoter-related elements	CAAT	+
NbBZR11	1388	5	CAAT-box	promoter-related elements	CAAAT	-	common cis-acting element in promoter and enhancer regions
NbBZR11	1433	4	CAAT-box	promoter-related elements	CAAT	-
NbBZR11	1474	4	CAAT-box	promoter-related elements	CAAT	-
NbBZR11	1559	4	CAAT-box	promoter-related elements	CAAT	-
NbBZR11	1695	5	CAAT-box	promoter-related elements	CAAAT	+	common cis-acting element in promoter and enhancer regions
NbBZR11	1793	5	CAAT-box	promoter-related elements	CCAAT	+	common cis-acting element in promoter and enhancer regions
NbBZR11	1794	4	CAAT-box	promoter-related elements	CAAT	+
NbBZR11	1886	5	CAAT-box	promoter-related elements	CCAAT	+	common cis-acting element in promoter and enhancer regions
NbBZR11	1887	4	CAAT-box	promoter-related elements	CAAT	+
NbBZR11	1615	8	TATA	promoter-related elements	TATAAAAT	-
NbBZR11	1267	6	Myb-binding site	promoter-related elements	CAACAG	-
NbBZR11	606	7	AAGAA-motif	other elements	GAAAGAA	+
NbBZR11	1243	7	AAGAA-motif	other elements	GAAAGAA	+
NbBZR11	1782	4	Unnamed__4	other elements	CTCC	-
NbBZR11	1801	4	Unnamed__4	other elements	CTCC	-
NbBZR11	1935	4	Unnamed__4	other elements	CTCC	+
NbBZR11	1587	10	Unnamed__6	other elements	taTAAATATct	+
NbBZR11	308	6	W box	other elements	TTGACC	-
NbBZR11	498	5	Unnamed__1	other elements	CGTGG	-
NbBZR11	1470	6	Box 4	light-responsive elements	ATTAAT	-	part of a conserved DNA module involved in light responsiveness
NbBZR11	1698	6	Box 4	light-responsive elements	ATTAAT	-	part of a conserved DNA module involved in light responsiveness
NbBZR11	1934	7	TCCC-motif	light-responsive elements	TCTCCCT	+	part of a light responsive element
NbBZR11	295	10	GATA-motif	light-responsive elements	AAGATAAGATT	-	part of a light responsive element
NbBZR11	1920	9	ACE	light-responsive elements	CTAACGTATT	-	cis-acting element involved in light responsiveness
NbBZR11	611	7	MRE	light-responsive elements	AACCTAA	+	MYB binding site involved in light responsiveness
NbBZR11	21	7	GT1-motif	light-responsive elements	GGTTAAT	-	light responsive element
NbBZR11	22	6	GT1-motif	light-responsive elements	GGTTAA	-	light responsive element
NbBZR11	727	6	GT1-motif	light-responsive elements	GGTTAA	-	light responsive element
NbBZR11	499	6	G-Box	light-responsive elements	CACGTG	+	cis-acting regulatory element involved in light responsiveness
NbBZR11	497	9	G-box	light-responsive elements	GCCACGTGGA	-	cis-acting regulatory element involved in light responsiveness
NbBZR11	499	6	G-box	light-responsive elements	CACGTG	+	cis-acting regulatory element involved in light responsiveness
NbBZR11	1875	7	Myc	hormone-responsive elements	TCTCTTA	+
NbBZR11	709	7	AuxRR-core	hormone-responsive elements	GGTCCAT	-	cis-acting regulatory element involved in auxin responsiveness
NbBZR11	1426	8	ERE	hormone-responsive elements	ATTTTAAA	+
NbBZR11	1481	8	ERE	hormone-responsive elements	ATTTTAAA	+
NbBZR11	1497	8	ERE	hormone-responsive elements	ATTTTAAA	-
NbBZR11	1607	8	ERE	hormone-responsive elements	ATTTTAAA	-
NbBZR11	1354	7	TATC-box	hormone-responsive elements	TATCCCA	+	cis-acting element involved in gibberellin-responsiveness
NbBZR11	285	6	MYC	hormone-responsive elements	CAATTG	+
NbBZR11	1266	7	GARE-motif	hormone-responsive elements	TCTGTTG	+	gibberellin-responsive element
NbBZR11	499	6	ABRE	hormone-responsive elements	CACGTG	+	cis-acting element involved in the abscisic acid responsiveness
NbBZR11	500	5	ABRE	hormone-responsive elements	ACGTG	+	cis-acting element involved in the abscisic acid responsiveness
NbBZR11	1983	6	TGA-element	hormone-responsive elements	AACGAC	-	auxin-responsive element
NbBZR11	561	7	P-box	hormone-responsive elements	CCTTTTG	-	gibberellin-responsive element
NbBZR11	27	5	STRE	environmental stress-related elements	AGGGG	-
NbBZR11	545	5	STRE	environmental stress-related elements	AGGGG	+
NbBZR11	577	5	STRE	environmental stress-related elements	AGGGG	+
NbBZR11	1779	5	STRE	environmental stress-related elements	AGGGG	+
NbBZR11	637	6	WRE3	environmental stress-related elements	CCACCT	-
NbBZR11	640	6	ARE	environmental stress-related elements	AAACCA	-	cis-acting regulatory element essential for the anaerobic induction
NbBZR11	1007	6	ARE	environmental stress-related elements	AAACCA	-	cis-acting regulatory element essential for the anaerobic induction
NbBZR11	1790	6	ARE	environmental stress-related elements	AAACCA	+	cis-acting regulatory element essential for the anaerobic induction
NbBZR12	171	8	dOCT	promoter-related elements	CTCGGATC	+
NbBZR12	1031	6	Myb	promoter-related elements	TAACTG	-
NbBZR12	1332	5	as-1	promoter-related elements	TGACG	+
NbBZR12	1	4	TATA-box	promoter-related elements	TATA	+	core promoter element around -30 of transcription start
NbBZR12	257	4	TATA-box	promoter-related elements	TATA	+	core promoter element around -30 of transcription start
NbBZR12	278	6	TATA-box	promoter-related elements	ATATAT	+	core promoter element around -30 of transcription start
NbBZR12	279	4	TATA-box	promoter-related elements	TATA	+	core promoter element around -30 of transcription start
NbBZR12	329	6	TATA-box	promoter-related elements	ATATAT	+	core promoter element around -30 of transcription start
NbBZR12	330	6	TATA-box	promoter-related elements	TATATA	+	core promoter element around -30 of transcription start
NbBZR12	331	6	TATA-box	promoter-related elements	ATATAT	+	core promoter element around -30 of transcription start
NbBZR12	332	6	TATA-box	promoter-related elements	TATATA	+	core promoter element around -30 of transcription start
NbBZR12	333	6	TATA-box	promoter-related elements	ATATAA	+	core promoter element around -30 of transcription start
NbBZR12	334	4	TATA-box	promoter-related elements	TATA	+	core promoter element around -30 of transcription start
NbBZR12	347	6	TATA-box	promoter-related elements	ATATAA	+	core promoter element around -30 of transcription start
NbBZR12	348	4	TATA-box	promoter-related elements	TATA	+	core promoter element around -30 of transcription start
NbBZR12	355	4	TATA-box	promoter-related elements	TATA	+	core promoter element around -30 of transcription start
NbBZR12	618	7	TATA-box	promoter-related elements	TATAAAT	-	core promoter element around -30 of transcription start
NbBZR12	619	6	TATA-box	promoter-related elements	TATAAA	-	core promoter element around -30 of transcription start
NbBZR12	620	5	TATA-box	promoter-related elements	TATAA	-	core promoter element around -30 of transcription start
NbBZR12	621	4	TATA-box	promoter-related elements	TATA	+	core promoter element around -30 of transcription start
NbBZR12	635	7	TATA-box	promoter-related elements	TATATAA	-	core promoter element around -30 of transcription start
NbBZR12	636	6	TATA-box	promoter-related elements	TATATA	+	core promoter element around -30 of transcription start
NbBZR12	638	4	TATA-box	promoter-related elements	TATA	+	core promoter element around -30 of transcription start
NbBZR12	655	8	TATA-box	promoter-related elements	TAAAGATT	-	core promoter element around -30 of transcription start
NbBZR12	695	9	TATA-box	promoter-related elements	ccTATAAAaa	+	core promoter element around -30 of transcription start
NbBZR12	697	7	TATA-box	promoter-related elements	TACAAAA	+	core promoter element around -30 of transcription start
NbBZR12	730	6	TATA-box	promoter-related elements	ATTATA	+	core promoter element around -30 of transcription start
NbBZR12	731	7	TATA-box	promoter-related elements	TATATAA	-	core promoter element around -30 of transcription start
NbBZR12	732	6	TATA-box	promoter-related elements	TATATA	+	core promoter element around -30 of transcription start
NbBZR12	733	6	TATA-box	promoter-related elements	ATATAT	+	core promoter element around -30 of transcription start
NbBZR12	734	6	TATA-box	promoter-related elements	TATATA	+	core promoter element around -30 of transcription start
NbBZR12	735	6	TATA-box	promoter-related elements	ATATAT	+	core promoter element around -30 of transcription start
NbBZR12	736	6	TATA-box	promoter-related elements	TATATA	+	core promoter element around -30 of transcription start
NbBZR12	737	6	TATA-box	promoter-related elements	ATATAT	+	core promoter element around -30 of transcription start
NbBZR12	738	6	TATA-box	promoter-related elements	TATATA	+	core promoter element around -30 of transcription start
NbBZR12	739	6	TATA-box	promoter-related elements	ATATAT	+	core promoter element around -30 of transcription start
NbBZR12	740	6	TATA-box	promoter-related elements	TATATA	+	core promoter element around -30 of transcription start
NbBZR12	741	6	TATA-box	promoter-related elements	ATATAT	+	core promoter element around -30 of transcription start
NbBZR12	742	4	TATA-box	promoter-related elements	TATA	+	core promoter element around -30 of transcription start
NbBZR12	745	6	TATA-box	promoter-related elements	ATTATA	+	core promoter element around -30 of transcription start
NbBZR12	746	5	TATA-box	promoter-related elements	TATAA	-	core promoter element around -30 of transcription start
NbBZR12	747	4	TATA-box	promoter-related elements	TATA	+	core promoter element around -30 of transcription start
NbBZR12	959	6	TATA-box	promoter-related elements	ATATAT	+	core promoter element around -30 of transcription start
NbBZR12	960	4	TATA-box	promoter-related elements	TATA	+	core promoter element around -30 of transcription start
NbBZR12	962	8	TATA-box	promoter-related elements	TATTTAAA	+	core promoter element around -30 of transcription start
NbBZR12	1044	4	TATA-box	promoter-related elements	TATA	-	core promoter element around -30 of transcription start
NbBZR12	1280	6	TATA-box	promoter-related elements	ATATAT	-	core promoter element around -30 of transcription start
NbBZR12	1281	6	TATA-box	promoter-related elements	TATATA	-	core promoter element around -30 of transcription start
NbBZR12	1283	4	TATA-box	promoter-related elements	TATA	-	core promoter element around -30 of transcription start
NbBZR12	1299	6	TATA-box	promoter-related elements	ATATAT	-	core promoter element around -30 of transcription start
NbBZR12	1300	4	TATA-box	promoter-related elements	TATA	-	core promoter element around -30 of transcription start
NbBZR12	1310	7	TATA-box	promoter-related elements	TATAAAT	-	core promoter element around -30 of transcription start
NbBZR12	1311	6	TATA-box	promoter-related elements	TATAAA	-	core promoter element around -30 of transcription start
NbBZR12	1312	5	TATA-box	promoter-related elements	TATAA	-	core promoter element around -30 of transcription start
NbBZR12	1313	4	TATA-box	promoter-related elements	TATA	-	core promoter element around -30 of transcription start
NbBZR12	1380	6	TATA-box	promoter-related elements	ATATAT	-	core promoter element around -30 of transcription start
NbBZR12	1381	4	TATA-box	promoter-related elements	TATA	-	core promoter element around -30 of transcription start
NbBZR12	1393	6	TATA-box	promoter-related elements	TATATA	-	core promoter element around -30 of transcription start
NbBZR12	1394	6	TATA-box	promoter-related elements	ATATAT	-	core promoter element around -30 of transcription start
NbBZR12	1395	6	TATA-box	promoter-related elements	TATATA	-	core promoter element around -30 of transcription start
NbBZR12	1396	6	TATA-box	promoter-related elements	ATATAT	-	core promoter element around -30 of transcription start
NbBZR12	1397	6	TATA-box	promoter-related elements	TATATA	-	core promoter element around -30 of transcription start
NbBZR12	1398	6	TATA-box	promoter-related elements	ATATAT	-	core promoter element around -30 of transcription start
NbBZR12	1399	6	TATA-box	promoter-related elements	TATATA	-	core promoter element around -30 of transcription start
NbBZR12	1400	6	TATA-box	promoter-related elements	ATATAT	-	core promoter element around -30 of transcription start
NbBZR12	1401	6	TATA-box	promoter-related elements	TATATA	-	core promoter element around -30 of transcription start
NbBZR12	1402	6	TATA-box	promoter-related elements	ATATAA	+	core promoter element around -30 of transcription start
NbBZR12	1403	4	TATA-box	promoter-related elements	TATA	-	core promoter element around -30 of transcription start
NbBZR12	1441	12	TATA-box	promoter-related elements	TATATTTATATTT	+	core promoter element around -30 of transcription start
NbBZR12	1444	7	TATA-box	promoter-related elements	TATAAAA	-	core promoter element around -30 of transcription start
NbBZR12	1445	6	TATA-box	promoter-related elements	TATAAA	-	core promoter element around -30 of transcription start
NbBZR12	1446	5	TATA-box	promoter-related elements	TATAA	-	core promoter element around -30 of transcription start
NbBZR12	1447	4	TATA-box	promoter-related elements	TATA	-	core promoter element around -30 of transcription start
NbBZR12	1530	6	TATA-box	promoter-related elements	ATTATA	+	core promoter element around -30 of transcription start
NbBZR12	1531	5	TATA-box	promoter-related elements	TATAA	-	core promoter element around -30 of transcription start
NbBZR12	1532	4	TATA-box	promoter-related elements	TATA	-	core promoter element around -30 of transcription start
NbBZR12	1797	7	TATA-box	promoter-related elements	TATAAAT	-	core promoter element around -30 of transcription start
NbBZR12	1798	6	TATA-box	promoter-related elements	TATAAA	-	core promoter element around -30 of transcription start
NbBZR12	1799	5	TATA-box	promoter-related elements	TATAA	-	core promoter element around -30 of transcription start
NbBZR12	1800	4	TATA-box	promoter-related elements	TATA	-	core promoter element around -30 of transcription start
NbBZR12	1911	4	TATA-box	promoter-related elements	TATA	-	core promoter element around -30 of transcription start
NbBZR12	15	4	CAAT-box	promoter-related elements	CAAT	-
NbBZR12	134	4	CAAT-box	promoter-related elements	CAAT	-
NbBZR12	147	4	CAAT-box	promoter-related elements	CAAT	+
NbBZR12	152	5	CAAT-box	promoter-related elements	CAAAT	+	common cis-acting element in promoter and enhancer regions
NbBZR12	157	5	CAAT-box	promoter-related elements	CCAAT	+	common cis-acting element in promoter and enhancer regions
NbBZR12	158	4	CAAT-box	promoter-related elements	CAAT	+
NbBZR12	163	5	CAAT-box	promoter-related elements	CAAAT	+	common cis-acting element in promoter and enhancer regions
NbBZR12	183	5	CAAT-box	promoter-related elements	CAAAT	+	common cis-acting element in promoter and enhancer regions
NbBZR12	235	5	CAAT-box	promoter-related elements	CAAAT	+	common cis-acting element in promoter and enhancer regions
NbBZR12	267	4	CAAT-box	promoter-related elements	CAAT	-
NbBZR12	273	4	CAAT-box	promoter-related elements	CAAT	-
NbBZR12	323	4	CAAT-box	promoter-related elements	CAAT	-
NbBZR12	398	5	CAAT-box	promoter-related elements	CAAAT	+	common cis-acting element in promoter and enhancer regions
NbBZR12	410	5	CAAT-box	promoter-related elements	CCAAT	+	common cis-acting element in promoter and enhancer regions
NbBZR12	411	4	CAAT-box	promoter-related elements	CAAT	+
NbBZR12	451	5	CAAT-box	promoter-related elements	CCAAT	+	common cis-acting element in promoter and enhancer regions
NbBZR12	452	4	CAAT-box	promoter-related elements	CAAT	+
NbBZR12	535	5	CAAT-box	promoter-related elements	CAAAT	+	common cis-acting element in promoter and enhancer regions
NbBZR12	566	5	CAAT-box	promoter-related elements	CAAAT	+	common cis-acting element in promoter and enhancer regions
NbBZR12	595	5	CAAT-box	promoter-related elements	CAAAT	+	common cis-acting element in promoter and enhancer regions
NbBZR12	666	4	CAAT-box	promoter-related elements	CAAT	+
NbBZR12	673	5	CAAT-box	promoter-related elements	CAAAT	+	common cis-acting element in promoter and enhancer regions
NbBZR12	718	4	CAAT-box	promoter-related elements	CAAT	+
NbBZR12	725	4	CAAT-box	promoter-related elements	CAAT	-
NbBZR12	802	5	CAAT-box	promoter-related elements	CAAAT	-	common cis-acting element in promoter and enhancer regions
NbBZR12	808	4	CAAT-box	promoter-related elements	CAAT	+
NbBZR12	1076	5	CAAT-box	promoter-related elements	CCAAT	+	common cis-acting element in promoter and enhancer regions
NbBZR12	1077	4	CAAT-box	promoter-related elements	CAAT	+
NbBZR12	1089	4	CAAT-box	promoter-related elements	CAAT	+
NbBZR12	1123	4	CAAT-box	promoter-related elements	CAAT	-
NbBZR12	1193	4	CAAT-box	promoter-related elements	CAAT	+
NbBZR12	1219	4	CAAT-box	promoter-related elements	CAAT	-
NbBZR12	1238	5	CAAT-box	promoter-related elements	CAAAT	-	common cis-acting element in promoter and enhancer regions
NbBZR12	1278	4	CAAT-box	promoter-related elements	CAAT	+
NbBZR12	1290	5	CAAT-box	promoter-related elements	CAAAT	-	common cis-acting element in promoter and enhancer regions
NbBZR12	1340	5	CAAT-box	promoter-related elements	CAAAT	+	common cis-acting element in promoter and enhancer regions
NbBZR12	1355	4	CAAT-box	promoter-related elements	CAAT	+
NbBZR12	1407	4	CAAT-box	promoter-related elements	CAAT	-
NbBZR12	1430	4	CAAT-box	promoter-related elements	CAAT	-
NbBZR12	1502	5	CAAT-box	promoter-related elements	CAAAT	-	common cis-acting element in promoter and enhancer regions
NbBZR12	1562	5	CAAT-box	promoter-related elements	CAAAT	-	common cis-acting element in promoter and enhancer regions
NbBZR12	1616	5	CAAT-box	promoter-related elements	CAAAT	+	common cis-acting element in promoter and enhancer regions
NbBZR12	1646	5	CAAT-box	promoter-related elements	CCAAT	-	common cis-acting element in promoter and enhancer regions
NbBZR12	1658	5	CAAT-box	promoter-related elements	CAAAT	+	common cis-acting element in promoter and enhancer regions
NbBZR12	1675	4	CAAT-box	promoter-related elements	CAAT	+
NbBZR12	1721	5	CAAT-box	promoter-related elements	CAAAT	+	common cis-acting element in promoter and enhancer regions
NbBZR12	1744	4	CAAT-box	promoter-related elements	CAAT	+
NbBZR12	776	9	Unnamed__1	other elements	GCCACGTGGC	+
NbBZR12	1454	11	Unnamed__1	other elements	GAATTTAATTAA	+	60K protein binding site
NbBZR12	1458	11	Unnamed__1	other elements	GAATTTAATTAA	-	60K protein binding site
NbBZR12	578	4	Unnamed__4	other elements	CTCC	+
NbBZR12	1132	4	Unnamed__4	other elements	CTCC	-
NbBZR12	1139	4	Unnamed__4	other elements	CTCC	-
NbBZR12	1188	4	Unnamed__4	other elements	CTCC	-
NbBZR12	1877	4	Unnamed__4	other elements	CTCC	+
NbBZR12	1903	4	Unnamed__4	other elements	CTCC	+
NbBZR12	1855	8	G-box	light-responsive elements	TAAACGTG	+	cis-acting regulatory element involved in light responsiveness
NbBZR12	154	9	ATCT-motif	light-responsive elements	AATCTAATCC	+	part of a conserved DNA module involved in light responsiveness
NbBZR12	1857	6	G-Box	light-responsive elements	CACGTT	-	cis-acting regulatory element involved in light responsiveness
NbBZR12	990	10	GATA-motif	light-responsive elements	AAGATAAGATT	-	part of a light responsive element
NbBZR12	992	7	GATA-motif	light-responsive elements	GATAGGA	-	part of a light responsive element
NbBZR12	826	6	TCT-motif	light-responsive elements	TCTTAC	-	part of a light responsive element
NbBZR12	151	10	I-box	light-responsive elements	cCATATCCAAT	+	part of a light responsive element
NbBZR12	1876	7	TCCC-motif	light-responsive elements	TCTCCCT	+	part of a light responsive element
NbBZR12	681	6	Box 4	light-responsive elements	ATTAAT	+	part of a conserved DNA module involved in light responsiveness
NbBZR12	832	8	chs-CMA1a	light-responsive elements	TTACTTAA	-	part of a light responsive element
NbBZR12	1332	5	CGTCA-motif	hormone-responsive elements	CGTCA	-	cis-acting regulatory element involved in the MeJA-responsiveness
NbBZR12	1332	5	TGACG-motif	hormone-responsive elements	TGACG	+	cis-acting regulatory element involved in the MeJA-responsiveness
NbBZR12	1858	5	ABRE	hormone-responsive elements	ACGTG	+	cis-acting element involved in the abscisic acid responsiveness
NbBZR12	801	6	MYC	hormone-responsive elements	CATTTG	+
NbBZR12	1237	6	MYC	hormone-responsive elements	CATTTG	+
NbBZR12	1616	6	MYC	hormone-responsive elements	CATTTG	-
NbBZR12	1721	6	MYC	hormone-responsive elements	CATTTG	-
NbBZR12	281	8	ERE	hormone-responsive elements	ATTTCATA	-
NbBZR12	482	8	ERE	hormone-responsive elements	ATTTTAAA	+
NbBZR12	866	8	ERE	hormone-responsive elements	ATTTTAAA	+
NbBZR12	923	8	ERE	hormone-responsive elements	ATTTTAAA	+
NbBZR12	964	8	ERE	hormone-responsive elements	ATTTTAAA	-
NbBZR12	1691	8	ERE	hormone-responsive elements	ATTTTAAA	-
NbBZR12	473	6	ARE	environmental stress-related elements	AAACCA	+	cis-acting regulatory element essential for the anaerobic induction
NbBZR12	1285	9	WUN-motif	environmental stress-related elements	AAATTACTA	-
NbBZR12	1286	8	WUN-motif	environmental stress-related elements	AAATTACT	-
NbBZR12	1751	8	WUN-motif	environmental stress-related elements	AAATTACT	-
NbBZR12	569	9	TC-rich repeats	environmental stress-related elements	ATTCTCTAAC	+	cis-acting element involved in defense and stress responsiveness
NbBZR12	415	6	LTR	environmental stress-related elements	CCGAAA	+	cis-acting element involved in low-temperature responsiveness
NbBZR12	86	5	STRE	environmental stress-related elements	AGGGG	+
NbBZR12	517	5	STRE	environmental stress-related elements	AGGGG	-
NbBZR12	1892	5	STRE	environmental stress-related elements	AGGGG	-
NbBZR12	1944	9	TCA	environmental stress-related elements	TCATCTTCAT	-
NbBZR12	780	6	CAT-box	development-related elements	GCCACT	-	cis-acting regulatory element related to meristem expression
NbBZR13	1603	10	AT-rich element	site-binding related elements	ATAGAAATCAA	+	binding site of AT-rich DNA binding protein (ATBP-1)
NbBZR13	1025	11	MBSI	site-binding related elements	TTTTTACGGTTA	+	MYB binding site involved in flavonoid biosynthetic genes regulation
NbBZR13	623	6	MYB-like sequence	site-binding related elements	TAACCA	-
NbBZR13	623	6	MYB	promoter-related elements	TAACCA	-
NbBZR13	680	6	MYB	promoter-related elements	CAACCA	-
NbBZR13	1937	6	MYB	promoter-related elements	CAACCA	+
NbBZR13	68	6	TATA-box	promoter-related elements	TATAAA	-	core promoter element around -30 of transcription start
NbBZR13	69	5	TATA-box	promoter-related elements	TATAA	-	core promoter element around -30 of transcription start
NbBZR13	70	4	TATA-box	promoter-related elements	TATA	+	core promoter element around -30 of transcription start
NbBZR13	184	12	TATA-box	promoter-related elements	TATATTTATATTT	-	core promoter element around -30 of transcription start
NbBZR13	186	6	TATA-box	promoter-related elements	ATATAA	+	core promoter element around -30 of transcription start
NbBZR13	187	4	TATA-box	promoter-related elements	TATA	+	core promoter element around -30 of transcription start
NbBZR13	210	5	TATA-box	promoter-related elements	TATAA	-	core promoter element around -30 of transcription start
NbBZR13	211	4	TATA-box	promoter-related elements	TATA	+	core promoter element around -30 of transcription start
NbBZR13	218	6	TATA-box	promoter-related elements	ATATAT	+	core promoter element around -30 of transcription start
NbBZR13	219	4	TATA-box	promoter-related elements	TATA	+	core promoter element around -30 of transcription start
NbBZR13	256	5	TATA-box	promoter-related elements	TATAA	-	core promoter element around -30 of transcription start
NbBZR13	257	4	TATA-box	promoter-related elements	TATA	+	core promoter element around -30 of transcription start
NbBZR13	291	6	TATA-box	promoter-related elements	ATATAA	+	core promoter element around -30 of transcription start
NbBZR13	292	4	TATA-box	promoter-related elements	TATA	+	core promoter element around -30 of transcription start
NbBZR13	309	6	TATA-box	promoter-related elements	TATACA	-	core promoter element around -30 of transcription start
NbBZR13	311	4	TATA-box	promoter-related elements	TATA	+	core promoter element around -30 of transcription start
NbBZR13	328	6	TATA-box	promoter-related elements	ATATAA	+	core promoter element around -30 of transcription start
NbBZR13	329	4	TATA-box	promoter-related elements	TATA	+	core promoter element around -30 of transcription start
NbBZR13	402	7	TATA-box	promoter-related elements	TATAAAA	-	core promoter element around -30 of transcription start
NbBZR13	403	6	TATA-box	promoter-related elements	TATAAA	-	core promoter element around -30 of transcription start
NbBZR13	404	5	TATA-box	promoter-related elements	TATAA	-	core promoter element around -30 of transcription start
NbBZR13	405	4	TATA-box	promoter-related elements	TATA	+	core promoter element around -30 of transcription start
NbBZR13	437	9	TATA-box	promoter-related elements	ccTATAAAaa	+	core promoter element around -30 of transcription start
NbBZR13	460	4	TATA-box	promoter-related elements	TATA	+	core promoter element around -30 of transcription start
NbBZR13	626	7	TATA-box	promoter-related elements	TATATAA	-	core promoter element around -30 of transcription start
NbBZR13	627	6	TATA-box	promoter-related elements	TATATA	+	core promoter element around -30 of transcription start
NbBZR13	628	6	TATA-box	promoter-related elements	ATATAT	+	core promoter element around -30 of transcription start
NbBZR13	629	4	TATA-box	promoter-related elements	TATA	+	core promoter element around -30 of transcription start
NbBZR13	838	6	TATA-box	promoter-related elements	ATTATA	+	core promoter element around -30 of transcription start
NbBZR13	839	5	TATA-box	promoter-related elements	TATAA	-	core promoter element around -30 of transcription start
NbBZR13	840	4	TATA-box	promoter-related elements	TATA	+	core promoter element around -30 of transcription start
NbBZR13	900	8	TATA-box	promoter-related elements	TATAAATA	-	core promoter element around -30 of transcription start
NbBZR13	901	7	TATA-box	promoter-related elements	TATAAAT	-	core promoter element around -30 of transcription start
NbBZR13	902	6	TATA-box	promoter-related elements	TATAAA	-	core promoter element around -30 of transcription start
NbBZR13	903	5	TATA-box	promoter-related elements	TATAA	-	core promoter element around -30 of transcription start
NbBZR13	904	4	TATA-box	promoter-related elements	TATA	+	core promoter element around -30 of transcription start
NbBZR13	934	6	TATA-box	promoter-related elements	TATACA	-	core promoter element around -30 of transcription start
NbBZR13	936	4	TATA-box	promoter-related elements	TATA	+	core promoter element around -30 of transcription start
NbBZR13	943	7	TATA-box	promoter-related elements	TACAAAA	-	core promoter element around -30 of transcription start
NbBZR13	946	6	TATA-box	promoter-related elements	TATACA	-	core promoter element around -30 of transcription start
NbBZR13	948	6	TATA-box	promoter-related elements	TATATA	+	core promoter element around -30 of transcription start
NbBZR13	949	6	TATA-box	promoter-related elements	ATATAA	+	core promoter element around -30 of transcription start
NbBZR13	950	4	TATA-box	promoter-related elements	TATA	+	core promoter element around -30 of transcription start
NbBZR13	961	8	TATA-box	promoter-related elements	TACATAAA	-	core promoter element around -30 of transcription start
NbBZR13	965	6	TATA-box	promoter-related elements	TATACA	-	core promoter element around -30 of transcription start
NbBZR13	967	4	TATA-box	promoter-related elements	TATA	+	core promoter element around -30 of transcription start
NbBZR13	975	12	TATA-box	promoter-related elements	TATATTTATATTT	-	core promoter element around -30 of transcription start
NbBZR13	977	6	TATA-box	promoter-related elements	ATATAT	+	core promoter element around -30 of transcription start
NbBZR13	978	6	TATA-box	promoter-related elements	TATATA	+	core promoter element around -30 of transcription start
NbBZR13	979	6	TATA-box	promoter-related elements	ATATAT	+	core promoter element around -30 of transcription start
NbBZR13	980	6	TATA-box	promoter-related elements	TATATA	+	core promoter element around -30 of transcription start
NbBZR13	981	6	TATA-box	promoter-related elements	ATATAT	+	core promoter element around -30 of transcription start
NbBZR13	982	6	TATA-box	promoter-related elements	TATATA	+	core promoter element around -30 of transcription start
NbBZR13	983	6	TATA-box	promoter-related elements	ATATAT	+	core promoter element around -30 of transcription start
NbBZR13	984	4	TATA-box	promoter-related elements	TATA	+	core promoter element around -30 of transcription start
NbBZR13	1011	5	TATA-box	promoter-related elements	TATAA	-	core promoter element around -30 of transcription start
NbBZR13	1012	4	TATA-box	promoter-related elements	TATA	-	core promoter element around -30 of transcription start
NbBZR13	1039	6	TATA-box	promoter-related elements	ATTATA	+	core promoter element around -30 of transcription start
NbBZR13	1040	5	TATA-box	promoter-related elements	TATAA	-	core promoter element around -30 of transcription start
NbBZR13	1041	4	TATA-box	promoter-related elements	TATA	-	core promoter element around -30 of transcription start
NbBZR13	1097	6	TATA-box	promoter-related elements	ATATAT	-	core promoter element around -30 of transcription start
NbBZR13	1098	4	TATA-box	promoter-related elements	TATA	-	core promoter element around -30 of transcription start
NbBZR13	1162	4	TATA-box	promoter-related elements	TATA	-	core promoter element around -30 of transcription start
NbBZR13	1174	6	TATA-box	promoter-related elements	ATATAT	-	core promoter element around -30 of transcription start
NbBZR13	1175	4	TATA-box	promoter-related elements	TATA	-	core promoter element around -30 of transcription start
NbBZR13	1323	6	TATA-box	promoter-related elements	ATTATA	+	core promoter element around -30 of transcription start
NbBZR13	1324	5	TATA-box	promoter-related elements	TATAA	-	core promoter element around -30 of transcription start
NbBZR13	1325	4	TATA-box	promoter-related elements	TATA	-	core promoter element around -30 of transcription start
NbBZR13	1401	6	TATA-box	promoter-related elements	ATTATA	+	core promoter element around -30 of transcription start
NbBZR13	1402	5	TATA-box	promoter-related elements	TATAA	-	core promoter element around -30 of transcription start
NbBZR13	1403	4	TATA-box	promoter-related elements	TATA	-	core promoter element around -30 of transcription start
NbBZR13	1425	7	TATA-box	promoter-related elements	TATAAAA	-	core promoter element around -30 of transcription start
NbBZR13	1426	6	TATA-box	promoter-related elements	TATAAA	-	core promoter element around -30 of transcription start
NbBZR13	1427	5	TATA-box	promoter-related elements	TATAA	-	core promoter element around -30 of transcription start
NbBZR13	1428	4	TATA-box	promoter-related elements	TATA	-	core promoter element around -30 of transcription start
NbBZR13	1501	7	TATA-box	promoter-related elements	TACAAAA	+	core promoter element around -30 of transcription start
NbBZR13	1681	6	TATA-box	promoter-related elements	ATTATA	+	core promoter element around -30 of transcription start
NbBZR13	1682	5	TATA-box	promoter-related elements	TATAA	-	core promoter element around -30 of transcription start
NbBZR13	1683	4	TATA-box	promoter-related elements	TATA	-	core promoter element around -30 of transcription start
NbBZR13	1734	6	TATA-box	promoter-related elements	ATATAA	+	core promoter element around -30 of transcription start
NbBZR13	1735	4	TATA-box	promoter-related elements	TATA	-	core promoter element around -30 of transcription start
NbBZR13	1794	6	TATA-box	promoter-related elements	TATACA	-	core promoter element around -30 of transcription start
NbBZR13	1796	4	TATA-box	promoter-related elements	TATA	-	core promoter element around -30 of transcription start
NbBZR13	1805	7	TATA-box	promoter-related elements	TATAAAA	-	core promoter element around -30 of transcription start
NbBZR13	1806	6	TATA-box	promoter-related elements	TATAAA	-	core promoter element around -30 of transcription start
NbBZR13	1807	5	TATA-box	promoter-related elements	TATAA	-	core promoter element around -30 of transcription start
NbBZR13	1808	4	TATA-box	promoter-related elements	TATA	-	core promoter element around -30 of transcription start
NbBZR13	1862	6	TATA-box	promoter-related elements	ATATAT	-	core promoter element around -30 of transcription start
NbBZR13	1863	4	TATA-box	promoter-related elements	TATA	-	core promoter element around -30 of transcription start
NbBZR13	1911	6	TATA-box	promoter-related elements	TATATA	-	core promoter element around -30 of transcription start
NbBZR13	1912	6	TATA-box	promoter-related elements	ATATAT	-	core promoter element around -30 of transcription start
NbBZR13	1913	6	TATA-box	promoter-related elements	TATATA	-	core promoter element around -30 of transcription start
NbBZR13	1914	6	TATA-box	promoter-related elements	ATATAA	+	core promoter element around -30 of transcription start
NbBZR13	1915	4	TATA-box	promoter-related elements	TATA	-	core promoter element around -30 of transcription start
NbBZR13	33	4	CAAT-box	promoter-related elements	CAAT	-
NbBZR13	88	4	CAAT-box	promoter-related elements	CAAT	+
NbBZR13	121	4	CAAT-box	promoter-related elements	CAAT	+
NbBZR13	216	4	CAAT-box	promoter-related elements	CAAT	+
NbBZR13	226	5	CAAT-box	promoter-related elements	CAAAT	-	common cis-acting element in promoter and enhancer regions
NbBZR13	279	4	CAAT-box	promoter-related elements	CAAT	-
NbBZR13	307	4	CAAT-box	promoter-related elements	CAAT	-
NbBZR13	371	5	CAAT-box	promoter-related elements	CAAAT	+	common cis-acting element in promoter and enhancer regions
NbBZR13	374	5	CAAT-box	promoter-related elements	CAAAT	-	common cis-acting element in promoter and enhancer regions
NbBZR13	412	4	CAAT-box	promoter-related elements	CAAT	+
NbBZR13	493	4	CAAT-box	promoter-related elements	CAAT	-
NbBZR13	573	5	CAAT-box	promoter-related elements	CCAAT	-	common cis-acting element in promoter and enhancer regions
NbBZR13	579	5	CAAT-box	promoter-related elements	CAAAT	-	common cis-acting element in promoter and enhancer regions
NbBZR13	599	5	CAAT-box	promoter-related elements	CAAAT	-	common cis-acting element in promoter and enhancer regions
NbBZR13	621	5	CAAT-box	promoter-related elements	CCAAT	-	common cis-acting element in promoter and enhancer regions
NbBZR13	632	4	CAAT-box	promoter-related elements	CAAT	-
NbBZR13	692	4	CAAT-box	promoter-related elements	CAAT	-
NbBZR13	805	4	CAAT-box	promoter-related elements	CAAT	+
NbBZR13	821	5	CAAT-box	promoter-related elements	CAAAT	-	common cis-acting element in promoter and enhancer regions
NbBZR13	856	5	CAAT-box	promoter-related elements	CAAAT	+	common cis-acting element in promoter and enhancer regions
NbBZR13	1016	4	CAAT-box	promoter-related elements	CAAT	+
NbBZR13	1089	5	CAAT-box	promoter-related elements	CAAAT	+	common cis-acting element in promoter and enhancer regions
NbBZR13	1165	4	CAAT-box	promoter-related elements	CAAT	-
NbBZR13	1198	5	CAAT-box	promoter-related elements	CAAAT	-	common cis-acting element in promoter and enhancer regions
NbBZR13	1283	5	CAAT-box	promoter-related elements	CAAAT	+	common cis-acting element in promoter and enhancer regions
NbBZR13	1320	5	CAAT-box	promoter-related elements	CCAAT	+	common cis-acting element in promoter and enhancer regions
NbBZR13	1321	4	CAAT-box	promoter-related elements	CAAT	+
NbBZR13	1335	4	CAAT-box	promoter-related elements	CAAT	-
NbBZR13	1453	5	CAAT-box	promoter-related elements	CCAAT	+	common cis-acting element in promoter and enhancer regions
NbBZR13	1454	4	CAAT-box	promoter-related elements	CAAT	+
NbBZR13	1459	5	CAAT-box	promoter-related elements	CCAAT	+	common cis-acting element in promoter and enhancer regions
NbBZR13	1460	4	CAAT-box	promoter-related elements	CAAT	+
NbBZR13	1563	4	CAAT-box	promoter-related elements	CAAT	+
NbBZR13	1568	5	CAAT-box	promoter-related elements	CAAAT	+	common cis-acting element in promoter and enhancer regions
NbBZR13	1614	4	CAAT-box	promoter-related elements	CAAT	+
NbBZR13	1654	5	CAAT-box	promoter-related elements	CAAAT	+	common cis-acting element in promoter and enhancer regions
NbBZR13	1690	5	CAAT-box	promoter-related elements	CAAAT	-	common cis-acting element in promoter and enhancer regions
NbBZR13	1702	4	CAAT-box	promoter-related elements	CAAT	+
NbBZR13	1728	5	CAAT-box	promoter-related elements	CCAAT	+	common cis-acting element in promoter and enhancer regions
NbBZR13	1729	4	CAAT-box	promoter-related elements	CAAT	+
NbBZR13	1785	4	CAAT-box	promoter-related elements	CAAT	-
NbBZR13	1791	5	CAAT-box	promoter-related elements	CAAAT	-	common cis-acting element in promoter and enhancer regions
NbBZR13	1873	5	CAAT-box	promoter-related elements	CAAAT	-	common cis-acting element in promoter and enhancer regions
NbBZR13	1882	4	CAAT-box	promoter-related elements	CAAT	-
NbBZR13	257	8	TATA	promoter-related elements	TATAAAAT	+
NbBZR13	1424	8	TATA	promoter-related elements	TATAAAAT	-
NbBZR13	1796	8	TATA	promoter-related elements	TATAAAAT	+
NbBZR13	1804	8	TATA	promoter-related elements	TATAAAAT	-
NbBZR13	1633	6	Myb	promoter-related elements	TAACTG	-
NbBZR13	583	11	Unnamed__1	other elements	GAATTTAATTAA	+	60K protein binding site
NbBZR13	888	5	Unnamed__1	other elements	CGTGG	+
NbBZR13	1692	6	W box	other elements	TTGACC	+
NbBZR13	132	4	Unnamed__4	other elements	CTCC	+
NbBZR13	337	4	Unnamed__4	other elements	CTCC	-
[truncated: 166 more rows]
